# Supplementary material for: Danger signal extracellular calcium initiates differentiation of monocytes into SPP1/osteopontin-producing macrophages
Source: Cell Death Dis. 2022 Jan 12;13(1):53. doi: 10.1038/s41419-022-04507-3 (PMC8755842; doi:10.1038/s41419-022-04507-3)
Supplement: Supplementary file 3 — Supplementary Table 1 [file 41419_2022_4507_MOESM3_ESM.xlsx]

## Sheet: top20genesPerCluster_wilcox
Supplementary Table 1:	scRNAseq	Top-20 differentially expressed genes (DEG) per cluster
p_val	avg_log2FC	pct.1	pct.2	p_val_adj	cluster	gene	description
0	3.38231	0.932	0.317	0	1	GAL	galanin and GMAP prepropeptide [Source:HGNC Symbol;Acc:HGNC:4114]
0	2.83785	0.544	0.132	0	1	MMP7	matrix metallopeptidase 7 [Source:HGNC Symbol;Acc:HGNC:7174]
0	2.62983	0.991	0.321	0	1	CRABP2	cellular retinoic acid binding protein 2 [Source:HGNC Symbol;Acc:HGNC:2339]
0	2.58248	0.998	0.578	0	1	CHI3L1	chitinase 3 like 1 [Source:HGNC Symbol;Acc:HGNC:1932]
0	2.40844	0.92	0.19	0	1	NCAPH	non-SMC condensin I complex subunit H [Source:HGNC Symbol;Acc:HGNC:1112]
0	2.28429	0.968	0.331	0	1	TM4SF19	transmembrane 4 L six family member 19 [Source:HGNC Symbol;Acc:HGNC:25167]
0	2.15338	0.844	0.263	0	1	CCL22	C-C motif chemokine ligand 22 [Source:HGNC Symbol;Acc:HGNC:10621]
0	1.9231	0.976	0.355	0	1	DCSTAMP	dendrocyte expressed seven transmembrane protein [Source:HGNC Symbol;Acc:HGNC:18549]
0	1.89946	0.799	0.27	0	1	HPGD	15-hydroxyprostaglandin dehydrogenase [Source:HGNC Symbol;Acc:HGNC:5154]
0	1.88594	0.632	0.163	0	1	SPON2	spondin 2 [Source:HGNC Symbol;Acc:HGNC:11253]
0	1.84923	0.967	0.41	0	1	IL1RN	interleukin 1 receptor antagonist [Source:HGNC Symbol;Acc:HGNC:6000]
0	1.81899	0.985	0.499	0	1	MFSD12	major facilitator superfamily domain containing 12 [Source:HGNC Symbol;Acc:HGNC:28299]
0	1.80244	0.997	0.479	0	1	ALOX5AP	arachidonate 5-lipoxygenase activating protein [Source:HGNC Symbol;Acc:HGNC:436]
0	1.79389	0.999	0.822	0	1	CHIT1	chitinase 1 [Source:HGNC Symbol;Acc:HGNC:1936]
0	1.78105	0.845	0.12	0	1	CCND1	cyclin D1 [Source:HGNC Symbol;Acc:HGNC:1582]
0	1.77657	0.997	0.642	0	1	FDX1	ferredoxin 1 [Source:HGNC Symbol;Acc:HGNC:3638]
0	1.74338	0.888	0.195	0	1	C3	complement C3 [Source:HGNC Symbol;Acc:HGNC:1318]
0	1.66247	0.999	0.744	0	1	FBP1	fructose-bisphosphatase 1 [Source:HGNC Symbol;Acc:HGNC:3606]
0	1.62696	0.998	0.857	0	1	COX5B	cytochrome c oxidase subunit 5B [Source:HGNC Symbol;Acc:HGNC:2269]
0	1.62366	0.693	0.192	0	1	PTGDS	prostaglandin D2 synthase [Source:HGNC Symbol;Acc:HGNC:9592]
0	4.06986	0.993	0.523	0	2	FABP4	fatty acid binding protein 4 [Source:HGNC Symbol;Acc:HGNC:3559]
0	2.15517	1	0.999	0	2	SPP1	secreted phosphoprotein 1 [Source:HGNC Symbol;Acc:HGNC:11255]
0	1.71521	0.999	0.821	0	2	FABP5	fatty acid binding protein 5 [Source:HGNC Symbol;Acc:HGNC:3560]
0	1.51001	0.867	0.366	0	2	NMB	neuromedin B [Source:HGNC Symbol;Acc:HGNC:7842]
0	1.42529	0.995	0.653	0	2	TREM2	triggering receptor expressed on myeloid cells 2 [Source:HGNC Symbol;Acc:HGNC:17761]
0	1.28956	0.967	0.672	0	2	OSBPL8	oxysterol binding protein like 8 [Source:HGNC Symbol;Acc:HGNC:16396]
0	1.16854	0.993	0.634	0	2	PLA2G7	phospholipase A2 group VII [Source:HGNC Symbol;Acc:HGNC:9040]
0	1.15072	0.988	0.695	0	2	UCP2	uncoupling protein 2 [Source:HGNC Symbol;Acc:HGNC:12518]
0	1.14695	0.939	0.443	0	2	CYB5A	cytochrome b5 type A [Source:HGNC Symbol;Acc:HGNC:2570]
0	1.14013	1	0.972	0	2	CTSD	cathepsin D [Source:HGNC Symbol;Acc:HGNC:2529]
0	1.12982	0.6	0.127	0	2	HAMP	hepcidin antimicrobial peptide [Source:HGNC Symbol;Acc:HGNC:15598]
0	1.12476	0.603	0.248	0	2	TIMP3	TIMP metallopeptidase inhibitor 3 [Source:HGNC Symbol;Acc:HGNC:11822]
0	1.09874	0.999	0.899	0	2	S100A9	S100 calcium binding protein A9 [Source:HGNC Symbol;Acc:HGNC:10499]
0	1.03962	0.999	0.916	0	2	IFI30	IFI30 lysosomal thiol reductase [Source:HGNC Symbol;Acc:HGNC:5398]
0	0.966705	1	0.789	0	2	MGST3	microsomal glutathione S-transferase 3 [Source:HGNC Symbol;Acc:HGNC:7064]
0	0.966559	0.827	0.145	0	2	FAM20A	FAM20A golgi associated secretory pathway pseudokinase [Source:HGNC Symbol;Acc:HGNC:23015]
0	0.960123	0.856	0.285	0	2	SLAMF9	SLAM family member 9 [Source:HGNC Symbol;Acc:HGNC:18430]
0	0.958698	1	0.921	0	2	LGALS3	galectin 3 [Source:HGNC Symbol;Acc:HGNC:6563]
0	0.953389	0.835	0.236	0	2	HPGDS	hematopoietic prostaglandin D synthase [Source:HGNC Symbol;Acc:HGNC:17890]
0	0.94546	0.997	0.768	0	2	SSR3	signal sequence receptor subunit 3 [Source:HGNC Symbol;Acc:HGNC:11325]
0	1.78358	0.976	0.583	0	3	SELENOP	selenoprotein P [Source:HGNC Symbol;Acc:HGNC:10751]
0	1.73925	0.892	0.438	0	3	F13A1	coagulation factor XIII A chain [Source:HGNC Symbol;Acc:HGNC:3531]
0	1.54881	0.955	0.521	0	3	STAB1	stabilin 1 [Source:HGNC Symbol;Acc:HGNC:18628]
0	1.53898	0.766	0.263	0	3	IGF1	insulin like growth factor 1 [Source:HGNC Symbol;Acc:HGNC:5464]
0	1.52059	0.804	0.459	0	3	ARL4C	ADP ribosylation factor like GTPase 4C [Source:HGNC Symbol;Acc:HGNC:698]
0	1.50802	0.957	0.61	0	3	LGMN	legumain [Source:HGNC Symbol;Acc:HGNC:9472]
0	1.48454	0.918	0.594	0	3	MARCKS	myristoylated alanine rich protein kinase C substrate [Source:HGNC Symbol;Acc:HGNC:6759]
0	1.37024	0.627	0.241	0	3	SLC40A1	solute carrier family 40 member 1 [Source:HGNC Symbol;Acc:HGNC:10909]
0	1.36121	0.876	0.661	0	3	MAF	MAF bZIP transcription factor [Source:HGNC Symbol;Acc:HGNC:6776]
0	1.27096	0.99	0.814	0	3	RNASE1	ribonuclease A family member 1, pancreatic [Source:HGNC Symbol;Acc:HGNC:10044]
0	1.21797	0.715	0.346	0	3	MPEG1	macrophage expressed 1 [Source:HGNC Symbol;Acc:HGNC:29619]
0	1.14624	0.925	0.857	0	3	MS4A7	membrane spanning 4-domains A7 [Source:HGNC Symbol;Acc:HGNC:13378]
0	1.12188	0.804	0.496	0	3	MS4A6A	membrane spanning 4-domains A6A [Source:HGNC Symbol;Acc:HGNC:13375]
0	1.11593	0.714	0.358	0	3	CD163	CD163 molecule [Source:HGNC Symbol;Acc:HGNC:1631]
0	1.10641	0.965	0.933	0	3	PABPC1	poly(A) binding protein cytoplasmic 1 [Source:HGNC Symbol;Acc:HGNC:8554]
6.25669e-274	1.14945	0.82	0.69	1.11795e-269	3	KCTD12	potassium channel tetramerization domain containing 12 [Source:HGNC Symbol;Acc:HGNC:14678]
5.6744e-240	1.12875	0.605	0.323	1.0139e-235	3	LACC1	laccase domain containing 1 [Source:HGNC Symbol;Acc:HGNC:26789]
7.73005e-234	1.14116	0.74	0.544	1.38121e-229	3	NAIP	NLR family apoptosis inhibitory protein [Source:HGNC Symbol;Acc:HGNC:7634]
1.40143e-224	1.13676	0.667	0.439	2.50408e-220	3	CEBPD	CCAAT enhancer binding protein delta [Source:HGNC Symbol;Acc:HGNC:1835]
1.52451e-180	1.10411	0.641	0.456	2.72399e-176	3	RB1	RB transcriptional corepressor 1 [Source:HGNC Symbol;Acc:HGNC:9884]
0	1.96422	1	0.977	0	4	LYZ	lysozyme [Source:HGNC Symbol;Acc:HGNC:6740]
0	1.66872	0.857	0.388	0	4	FCGR2B	Fc fragment of IgG receptor IIb [Source:HGNC Symbol;Acc:HGNC:3618]
0	1.35655	0.999	0.919	0	4	APOC1	apolipoprotein C1 [Source:HGNC Symbol;Acc:HGNC:607]
0	1.32256	0.958	0.533	0	4	LY6E	lymphocyte antigen 6 family member E [Source:HGNC Symbol;Acc:HGNC:6727]
0	1.32185	0.993	0.515	0	4	ALOX5AP	arachidonate 5-lipoxygenase activating protein [Source:HGNC Symbol;Acc:HGNC:436]
0	1.31562	0.984	0.675	0	4	MNDA	myeloid cell nuclear differentiation antigen [Source:HGNC Symbol;Acc:HGNC:7183]
0	1.25933	0.979	0.681	0	4	MRC1	mannose receptor C-type 1 [Source:HGNC Symbol;Acc:HGNC:7228]
0	1.24781	1	0.976	0	4	VIM	vimentin [Source:HGNC Symbol;Acc:HGNC:12692]
0	1.22875	0.999	0.922	0	4	APOE	apolipoprotein E [Source:HGNC Symbol;Acc:HGNC:613]
0	1.22146	0.994	0.835	0	4	CHIT1	chitinase 1 [Source:HGNC Symbol;Acc:HGNC:1936]
0	1.17025	0.756	0.348	0	4	ATF5	activating transcription factor 5 [Source:HGNC Symbol;Acc:HGNC:790]
0	1.08544	0.563	0.188	0	4	MCEMP1	mast cell expressed membrane protein 1 [Source:HGNC Symbol;Acc:HGNC:27291]
0	1.05332	0.969	0.518	0	4	METTL9	methyltransferase like 9 [Source:HGNC Symbol;Acc:HGNC:24586]
0	1.04404	0.98	0.812	0	4	CTSC	cathepsin C [Source:HGNC Symbol;Acc:HGNC:2528]
0	1.04005	0.997	0.761	0	4	FBP1	fructose-bisphosphatase 1 [Source:HGNC Symbol;Acc:HGNC:3606]
0	1.03303	0.646	0.14	0	4	AQP3	aquaporin 3 (Gill blood group) [Source:HGNC Symbol;Acc:HGNC:636]
3.61964e-292	1.66393	0.605	0.237	6.46758e-288	4	PTGDS	prostaglandin D2 synthase [Source:HGNC Symbol;Acc:HGNC:9592]
5.09215e-271	1.15314	0.691	0.329	9.09865e-267	4	S100A8	S100 calcium binding protein A8 [Source:HGNC Symbol;Acc:HGNC:10498]
1.16527e-95	1.24516	0.715	0.537	2.0821e-91	4	NUPR1	nuclear protein 1, transcriptional regulator [Source:HGNC Symbol;Acc:HGNC:29990]
2.73578e-79	1.27596	0.592	0.416	4.8883e-75	4	APOC2	apolipoprotein C2 [Source:HGNC Symbol;Acc:HGNC:609]
0	1.75108	0.991	0.814	0	5	CD14	CD14 molecule [Source:HGNC Symbol;Acc:HGNC:1628]
0	1.72491	0.656	0.08	0	5	IL1R2	interleukin 1 receptor type 2 [Source:HGNC Symbol;Acc:HGNC:5994]
0	1.49393	0.79	0.33	0	5	FN1	fibronectin 1 [Source:HGNC Symbol;Acc:HGNC:3778]
0	1.38049	1	0.999	0	5	SPP1	secreted phosphoprotein 1 [Source:HGNC Symbol;Acc:HGNC:11255]
0	1.35305	0.644	0.223	0	5	RCAN1	regulator of calcineurin 1 [Source:HGNC Symbol;Acc:HGNC:3040]
0	0.979318	0.989	0.817	0	5	ATP6AP2	ATPase H+ transporting accessory protein 2 [Source:HGNC Symbol;Acc:HGNC:18305]
0	0.91453	0.972	0.682	0	5	TREM2	triggering receptor expressed on myeloid cells 2 [Source:HGNC Symbol;Acc:HGNC:17761]
0	0.854536	0.655	0.269	0	5	NRGN	neurogranin [Source:HGNC Symbol;Acc:HGNC:8000]
5.95643e-297	0.830572	0.758	0.373	1.0643e-292	5	SLC8A1	solute carrier family 8 member A1 [Source:HGNC Symbol;Acc:HGNC:11068]
5.22184e-274	0.791374	0.872	0.506	9.33038e-270	5	CLEC7A	C-type lectin domain containing 7A [Source:HGNC Symbol;Acc:HGNC:14558]
5.50088e-250	0.87013	0.73	0.331	9.82898e-246	5	VSIG4	V-set and immunoglobulin domain containing 4 [Source:HGNC Symbol;Acc:HGNC:17032]
5.06189e-248	0.808595	0.954	0.712	9.04458e-244	5	HLA-DPB1	major histocompatibility complex, class II, DP beta 1 [Source:HGNC Symbol;Acc:HGNC:4940]
6.02118e-247	0.810155	0.848	0.51	1.07586e-242	5	HLA-DQB1	major histocompatibility complex, class II, DQ beta 1 [Source:HGNC Symbol;Acc:HGNC:4944]
2.37111e-241	0.814127	0.899	0.623	4.2367e-237	5	ANXA4	annexin A4 [Source:HGNC Symbol;Acc:HGNC:542]
2.54509e-229	0.800703	0.825	0.501	4.54756e-225	5	ATP2B1	ATPase plasma membrane Ca2+ transporting 1 [Source:HGNC Symbol;Acc:HGNC:814]
6.06815e-225	0.788199	0.653	0.301	1.08426e-220	5	HPGDS	hematopoietic prostaglandin D synthase [Source:HGNC Symbol;Acc:HGNC:17890]
1.19734e-224	0.829599	0.752	0.431	2.1394e-220	5	SRD5A3	steroid 5 alpha-reductase 3 [Source:HGNC Symbol;Acc:HGNC:25812]
6.7674e-209	1.62686	0.414	0.135	1.2092e-204	5	CCL4	C-C motif chemokine ligand 4 [Source:HGNC Symbol;Acc:HGNC:10630]
7.19068e-101	0.751202	0.758	0.555	1.28483e-96	5	CRIP1	cysteine rich protein 1 [Source:HGNC Symbol;Acc:HGNC:2360]
2.11124e-46	0.865251	0.29	0.159	3.77237e-42	5	CTSK	cathepsin K [Source:HGNC Symbol;Acc:HGNC:2536]
0	2.64905	0.999	0.819	0	6	RNASE1	ribonuclease A family member 1, pancreatic [Source:HGNC Symbol;Acc:HGNC:10044]
0	2.49847	0.91	0.291	0	6	FOLR2	folate receptor beta [Source:HGNC Symbol;Acc:HGNC:3793]
0	2.32506	0.984	0.62	0	6	LGMN	legumain [Source:HGNC Symbol;Acc:HGNC:9472]
0	2.30398	0.993	0.803	0	6	FUCA1	alpha-L-fucosidase 1 [Source:HGNC Symbol;Acc:HGNC:4006]
0	2.28921	0.998	0.596	0	6	SELENOP	selenoprotein P [Source:HGNC Symbol;Acc:HGNC:10751]
0	2.01898	0.994	0.534	0	6	STAB1	stabilin 1 [Source:HGNC Symbol;Acc:HGNC:18628]
0	1.99358	0.943	0.45	0	6	F13A1	coagulation factor XIII A chain [Source:HGNC Symbol;Acc:HGNC:3531]
0	1.97463	0.997	0.707	0	6	C1QA	complement C1q A chain [Source:HGNC Symbol;Acc:HGNC:1241]
0	1.96023	0.911	0.434	0	6	C1QC	complement C1q C chain [Source:HGNC Symbol;Acc:HGNC:1245]
0	1.76922	0.898	0.352	0	6	CD163	CD163 molecule [Source:HGNC Symbol;Acc:HGNC:1631]
0	1.74924	0.999	0.937	0	6	FCGRT	Fc fragment of IgG receptor and transporter [Source:HGNC Symbol;Acc:HGNC:3621]
0	1.62801	0.876	0.271	0	6	IGF1	insulin like growth factor 1 [Source:HGNC Symbol;Acc:HGNC:5464]
0	1.60101	0.931	0.494	0	6	MS4A6A	membrane spanning 4-domains A6A [Source:HGNC Symbol;Acc:HGNC:13375]
0	1.57984	0.964	0.601	0	6	MARCKS	myristoylated alanine rich protein kinase C substrate [Source:HGNC Symbol;Acc:HGNC:6759]
0	1.5458	0.867	0.344	0	6	MPEG1	macrophage expressed 1 [Source:HGNC Symbol;Acc:HGNC:29619]
0	1.47427	0.854	0.441	0	6	CSF1R	colony stimulating factor 1 receptor [Source:HGNC Symbol;Acc:HGNC:2433]
0	1.46224	1	0.989	0	6	CST3	cystatin C [Source:HGNC Symbol;Acc:HGNC:2475]
0	1.34954	0.83	0.469	0	6	ARL4C	ADP ribosylation factor like GTPase 4C [Source:HGNC Symbol;Acc:HGNC:698]
0	1.26907	0.886	0.522	0	6	TGFBI	transforming growth factor beta induced [Source:HGNC Symbol;Acc:HGNC:11771]
1.62424e-281	1.26409	0.823	0.662	2.90219e-277	6	CPVL	carboxypeptidase vitellogenic like [Source:HGNC Symbol;Acc:HGNC:14399]
0	1.44038	0.999	0.995	0	7	MT-ND2	mitochondrially encoded NADH:ubiquinone oxidoreductase core subunit 2 [Source:HGNC Symbol;Acc:HGNC:7456]
0	1.36929	1	0.998	0	7	MT-ND1	mitochondrially encoded NADH:ubiquinone oxidoreductase core subunit 1 [Source:HGNC Symbol;Acc:HGNC:7455]
0	1.28481	1	0.998	0	7	MT-ND3	mitochondrially encoded NADH:ubiquinone oxidoreductase core subunit 3 [Source:HGNC Symbol;Acc:HGNC:7458]
0	1.21379	0.993	0.987	0	7	MT-ND5	mitochondrially encoded NADH:ubiquinone oxidoreductase core subunit 5 [Source:HGNC Symbol;Acc:HGNC:7461]
0	1.07302	1	0.999	0	7	MT-ATP6	mitochondrially encoded ATP synthase membrane subunit 6 [Source:HGNC Symbol;Acc:HGNC:7414]
0	1.05538	1	0.998	0	7	MT-ND4	mitochondrially encoded NADH:ubiquinone oxidoreductase core subunit 4 [Source:HGNC Symbol;Acc:HGNC:7459]
0	1.02047	1	0.999	0	7	MT-CO1	mitochondrially encoded cytochrome c oxidase I [Source:HGNC Symbol;Acc:HGNC:7419]
5.00385e-296	1.38166	0.882	0.549	8.94088e-292	7	STAB1	stabilin 1 [Source:HGNC Symbol;Acc:HGNC:18628]
9.25161e-281	1.0856	0.974	0.823	1.65308e-276	7	RNASE1	ribonuclease A family member 1, pancreatic [Source:HGNC Symbol;Acc:HGNC:10044]
3.49496e-265	1.2097	0.927	0.606	6.2448e-261	7	SELENOP	selenoprotein P [Source:HGNC Symbol;Acc:HGNC:10751]
1.06195e-251	1.23512	0.822	0.466	1.89749e-247	7	F13A1	coagulation factor XIII A chain [Source:HGNC Symbol;Acc:HGNC:3531]
9.49971e-186	1.02873	0.844	0.637	1.69741e-181	7	LGMN	legumain [Source:HGNC Symbol;Acc:HGNC:9472]
1.58355e-171	1.07085	0.807	0.62	2.82948e-167	7	MARCKS	myristoylated alanine rich protein kinase C substrate [Source:HGNC Symbol;Acc:HGNC:6759]
1.761e-152	1.16438	0.583	0.304	3.14655e-148	7	IGF1	insulin like growth factor 1 [Source:HGNC Symbol;Acc:HGNC:5464]
3.69027e-149	1.2245	0.765	0.682	6.59377e-145	7	MAF	MAF bZIP transcription factor [Source:HGNC Symbol;Acc:HGNC:6776]
1.12804e-105	1.22612	0.477	0.274	2.01558e-101	7	SLC40A1	solute carrier family 40 member 1 [Source:HGNC Symbol;Acc:HGNC:10909]
3.38115e-101	0.965294	0.666	0.524	6.04144e-97	7	MS4A6A	membrane spanning 4-domains A6A [Source:HGNC Symbol;Acc:HGNC:13375]
6.37534e-79	1.08512	0.676	0.723	1.13915e-74	7	MT-ND4L	mitochondrially encoded NADH:ubiquinone oxidoreductase core subunit 4L [Source:HGNC Symbol;Acc:HGNC:7460]
9.91392e-78	0.989571	0.614	0.494	1.77142e-73	7	ARL4C	ADP ribosylation factor like GTPase 4C [Source:HGNC Symbol;Acc:HGNC:698]
1.43599e-41	0.955246	0.516	0.477	2.56583e-37	7	RB1	RB transcriptional corepressor 1 [Source:HGNC Symbol;Acc:HGNC:9884]
0	3.3161	0.835	0.129	0	8	HLA-DQA1	major histocompatibility complex, class II, DQ alpha 1 [Source:HGNC Symbol;Acc:HGNC:4942]
0	2.88597	0.862	0.348	0	8	S100A8	S100 calcium binding protein A8 [Source:HGNC Symbol;Acc:HGNC:10498]
0	2.6977	0.857	0.172	0	8	FCN1	ficolin 1 [Source:HGNC Symbol;Acc:HGNC:3623]
0	2.63378	1	0.881	0	8	HLA-DRA	major histocompatibility complex, class II, DR alpha [Source:HGNC Symbol;Acc:HGNC:4947]
0	2.43974	0.999	0.724	0	8	HLA-DPA1	major histocompatibility complex, class II, DP alpha 1 [Source:HGNC Symbol;Acc:HGNC:4938]
0	2.43111	1	0.906	0	8	CD74	CD74 molecule [Source:HGNC Symbol;Acc:HGNC:1697]
0	2.33771	1	0.864	0	8	HLA-DRB1	major histocompatibility complex, class II, DR beta 1 [Source:HGNC Symbol;Acc:HGNC:4948]
0	2.30555	0.996	0.724	0	8	HLA-DPB1	major histocompatibility complex, class II, DP beta 1 [Source:HGNC Symbol;Acc:HGNC:4940]
0	2.24362	0.975	0.524	0	8	HLA-DQB1	major histocompatibility complex, class II, DQ beta 1 [Source:HGNC Symbol;Acc:HGNC:4944]
0	2.22822	0.607	0.035	0	8	S100B	S100 calcium binding protein B [Source:HGNC Symbol;Acc:HGNC:10500]
0	2.15306	0.796	0.016	0	8	CD1C	CD1c molecule [Source:HGNC Symbol;Acc:HGNC:1636]
0	2.01642	0.956	0.575	0	8	CKLF	chemokine like factor [Source:HGNC Symbol;Acc:HGNC:13253]
0	2.0089	0.762	0.054	0	8	CLEC10A	C-type lectin domain containing 10A [Source:HGNC Symbol;Acc:HGNC:16916]
0	1.9531	0.937	0.44	0	8	YWHAH	tyrosine 3-monooxygenase/tryptophan 5-monooxygenase activation protein eta [Source:HGNC Symbol;Acc:HGNC:12853]
0	1.88446	0.905	0.181	0	8	CLEC5A	C-type lectin domain containing 5A [Source:HGNC Symbol;Acc:HGNC:2054]
0	1.85363	0.997	0.903	0	8	S100A10	S100 calcium binding protein A10 [Source:HGNC Symbol;Acc:HGNC:10487]
0	1.85204	0.994	0.972	0	8	S100A4	S100 calcium binding protein A4 [Source:HGNC Symbol;Acc:HGNC:10494]
0	1.72458	0.554	0.079	0	8	RETN	resistin [Source:HGNC Symbol;Acc:HGNC:20389]
0	1.63686	0.993	0.772	0	8	LST1	leukocyte specific transcript 1 [Source:HGNC Symbol;Acc:HGNC:14189]
2.97765e-238	1.62687	0.953	0.689	5.32046e-234	8	AP1S2	adaptor related protein complex 1 subunit sigma 2 [Source:HGNC Symbol;Acc:HGNC:560]
0	1.81389	0.714	0.191	0	9	CLEC5A	C-type lectin domain containing 5A [Source:HGNC Symbol;Acc:HGNC:2054]
0	1.78422	0.652	0.125	0	9	VCAN	versican [Source:HGNC Symbol;Acc:HGNC:2464]
0	1.38475	0.263	0.017	0	9	CCL13	C-C motif chemokine ligand 13 [Source:HGNC Symbol;Acc:HGNC:10611]
7.16088e-294	3.32488	0.772	0.269	1.27951e-289	9	CCL2	C-C motif chemokine ligand 2 [Source:HGNC Symbol;Acc:HGNC:10618]
1.36431e-284	1.60942	0.996	0.903	2.43775e-280	9	S100A10	S100 calcium binding protein A10 [Source:HGNC Symbol;Acc:HGNC:10487]
1.09806e-243	0.978629	0.331	0.043	1.96201e-239	9	TNNT1	troponin T1, slow skeletal type [Source:HGNC Symbol;Acc:HGNC:11948]
6.32671e-239	1.42856	0.993	0.855	1.13046e-234	9	MIF	macrophage migration inhibitory factor [Source:HGNC Symbol;Acc:HGNC:7097]
3.56072e-208	2.40918	0.784	0.358	6.3623e-204	9	FN1	fibronectin 1 [Source:HGNC Symbol;Acc:HGNC:3778]
5.35902e-199	1.55924	0.843	0.452	9.5755e-195	9	MARCO	macrophage receptor with collagenous structure [Source:HGNC Symbol;Acc:HGNC:6895]
1.01914e-179	0.908299	1	0.997	1.821e-175	9	ACTB	actin beta [Source:HGNC Symbol;Acc:HGNC:132]
2.58377e-146	1.4487	0.764	0.437	4.61667e-142	9	SCD	stearoyl-CoA desaturase [Source:HGNC Symbol;Acc:HGNC:10571]
4.01998e-145	1.24331	0.731	0.38	7.18289e-141	9	ATF5	activating transcription factor 5 [Source:HGNC Symbol;Acc:HGNC:790]
1.27182e-122	1.09238	0.546	0.217	2.2725e-118	9	MCEMP1	mast cell expressed membrane protein 1 [Source:HGNC Symbol;Acc:HGNC:27291]
1.807e-106	1.12906	0.636	0.371	3.22875e-102	9	PLEC	plectin [Source:HGNC Symbol;Acc:HGNC:9069]
4.48716e-106	1.24356	0.67	0.348	8.01766e-102	9	LINC02345	long intergenic non-protein coding RNA 2345 [Source:HGNC Symbol;Acc:HGNC:53267]
1.40948e-104	0.935391	0.904	0.77	2.51845e-100	9	EMP3	epithelial membrane protein 3 [Source:HGNC Symbol;Acc:HGNC:3335]
2.35398e-91	1.02066	0.801	0.627	4.20609e-87	9	SLC11A1	solute carrier family 11 member 1 [Source:HGNC Symbol;Acc:HGNC:10907]
1.29007e-79	1.19677	0.579	0.34	2.3051e-75	9	SLC2A3	solute carrier family 2 member 3 [Source:HGNC Symbol;Acc:HGNC:11007]
9.511e-79	1.52692	0.74	0.549	1.69943e-74	9	NUPR1	nuclear protein 1, transcriptional regulator [Source:HGNC Symbol;Acc:HGNC:29990]
4.46752e-73	1.0953	0.453	0.225	7.98256e-69	9	NDRG1	N-myc downstream regulated 1 [Source:HGNC Symbol;Acc:HGNC:7679]
2.2148e-77	1.25872	0.656	0.356	3.95741e-73	10	CCL22	C-C motif chemokine ligand 22 [Source:HGNC Symbol;Acc:HGNC:10621]
3.52056e-56	0.698678	0.874	0.644	6.29053e-52	10	CHI3L1	chitinase 3 like 1 [Source:HGNC Symbol;Acc:HGNC:1932]
8.83753e-37	0.691885	0.818	0.806	1.57909e-32	10	LCP1	lymphocyte cytosolic protein 1 [Source:HGNC Symbol;Acc:HGNC:6528]
2.0447e-33	0.785854	0.514	0.311	3.65346e-29	10	NCAPH	non-SMC condensin I complex subunit H [Source:HGNC Symbol;Acc:HGNC:1112]
1.51731e-30	0.759929	0.633	0.503	2.71113e-26	10	IL1RN	interleukin 1 receptor antagonist [Source:HGNC Symbol;Acc:HGNC:6000]
5.96289e-30	1.31657	0.358	0.214	1.06545e-25	10	AC020656.1	novel transcript, antisense to LYZ
3.01738e-29	0.82785	0.518	0.358	5.39145e-25	10	HPGD	15-hydroxyprostaglandin dehydrogenase [Source:HGNC Symbol;Acc:HGNC:5154]
8.20257e-29	1.31145	0.535	0.463	1.46564e-24	10	MT-ND6	mitochondrially encoded NADH:ubiquinone oxidoreductase core subunit 6 [Source:HGNC Symbol;Acc:HGNC:7462]
1.11161e-26	0.751936	0.589	0.438	1.98623e-22	10	TM4SF19	transmembrane 4 L six family member 19 [Source:HGNC Symbol;Acc:HGNC:25167]
2.086e-24	0.822313	0.574	0.46	3.72726e-20	10	DCSTAMP	dendrocyte expressed seven transmembrane protein [Source:HGNC Symbol;Acc:HGNC:18549]
5.91087e-22	0.788394	0.665	0.642	1.05615e-17	10	TFRC	transferrin receptor [Source:HGNC Symbol;Acc:HGNC:11763]
4.7424e-20	0.729604	0.627	0.584	8.47372e-16	10	LPL	lipoprotein lipase [Source:HGNC Symbol;Acc:HGNC:6677]
1.6021e-17	0.764657	0.419	0.304	2.86264e-13	10	TIMP3	TIMP metallopeptidase inhibitor 3 [Source:HGNC Symbol;Acc:HGNC:11822]
1.42592e-16	0.675253	0.6	0.583	2.54783e-12	10	MFSD12	major facilitator superfamily domain containing 12 [Source:HGNC Symbol;Acc:HGNC:28299]
4.95107e-14	0.68044	0.992	0.999	8.84657e-10	10	MALAT1	metastasis associated lung adenocarcinoma transcript 1 [Source:HGNC Symbol;Acc:HGNC:29665]
4.72777e-13	0.702221	0.495	0.432	8.44759e-09	10	SDC2	syndecan 2 [Source:HGNC Symbol;Acc:HGNC:10659]
1.38259e-09	0.717035	0.472	0.451	2.47042e-05	10	SCD	stearoyl-CoA desaturase [Source:HGNC Symbol;Acc:HGNC:10571]
1.42185e-09	0.810106	0.532	0.583	2.54055e-05	10	NABP1	nucleic acid binding protein 1 [Source:HGNC Symbol;Acc:HGNC:26232]
7.93406e-05	0.656426	0.352	0.34	1	10	CSF1	colony stimulating factor 1 [Source:HGNC Symbol;Acc:HGNC:2432]
0.000853058	0.660649	0.402	0.449	1	10	HNRNPH1	heterogeneous nuclear ribonucleoprotein H1 [Source:HGNC Symbol;Acc:HGNC:5041]
1.48981e-39	2.46381	1	0.999	2.66199e-35	11	SPP1	secreted phosphoprotein 1 [Source:HGNC Symbol;Acc:HGNC:11255]
2.05104e-33	1.74501	0.985	0.833	3.6648e-29	11	ATP6AP2	ATPase H+ transporting accessory protein 2 [Source:HGNC Symbol;Acc:HGNC:18305]
6.83682e-33	1.32782	1	0.935	1.2216e-28	11	CYBA	cytochrome b-245 alpha chain [Source:HGNC Symbol;Acc:HGNC:2577]
1.4957e-32	1.50161	1	0.963	2.67251e-28	11	GPNMB	glycoprotein nmb [Source:HGNC Symbol;Acc:HGNC:4462]
4.25872e-32	1.32565	1	0.999	7.60949e-28	11	MT-ATP6	mitochondrially encoded ATP synthase membrane subunit 6 [Source:HGNC Symbol;Acc:HGNC:7414]
8.65432e-31	1.75663	1	0.998	1.54635e-26	11	MALAT1	metastasis associated lung adenocarcinoma transcript 1 [Source:HGNC Symbol;Acc:HGNC:29665]
4.69934e-29	1.68429	1	0.977	8.39679e-25	11	CTSD	cathepsin D [Source:HGNC Symbol;Acc:HGNC:2529]
3.41344e-27	1.72099	0.955	0.71	6.09913e-23	11	TREM2	triggering receptor expressed on myeloid cells 2 [Source:HGNC Symbol;Acc:HGNC:17761]
3.43595e-27	1.48456	1	0.93	6.13936e-23	11	IFI30	IFI30 lysosomal thiol reductase [Source:HGNC Symbol;Acc:HGNC:5398]
6.95459e-26	1.52983	0.985	0.879	1.24265e-21	11	APLP2	amyloid beta precursor like protein 2 [Source:HGNC Symbol;Acc:HGNC:598]
5.43072e-23	1.53407	0.97	0.793	9.70362e-19	11	CD9	CD9 molecule [Source:HGNC Symbol;Acc:HGNC:1709]
1.57878e-21	1.89176	0.97	0.831	2.82097e-17	11	CD14	CD14 molecule [Source:HGNC Symbol;Acc:HGNC:1628]
2.72248e-19	1.54725	0.909	0.68	4.86453e-15	11	HSPA5	heat shock protein family A (Hsp70) member 5 [Source:HGNC Symbol;Acc:HGNC:5238]
2.81053e-18	1.43652	0.879	0.7	5.02186e-14	11	PDIA3	protein disulfide isomerase family A member 3 [Source:HGNC Symbol;Acc:HGNC:4606]
3.17738e-18	1.36325	0.712	0.367	5.67734e-14	11	NUCB2	nucleobindin 2 [Source:HGNC Symbol;Acc:HGNC:8044]
3.61172e-18	1.50733	0.833	0.594	6.45341e-14	11	GLA	galactosidase alpha [Source:HGNC Symbol;Acc:HGNC:4296]
2.61924e-16	1.33262	0.879	0.8	4.68007e-12	11	HSP90B1	heat shock protein 90 beta family member 1 [Source:HGNC Symbol;Acc:HGNC:12028]
2.972e-14	1.33801	0.833	0.697	5.31037e-10	11	LRPAP1	LDL receptor related protein associated protein 1 [Source:HGNC Symbol;Acc:HGNC:6701]
3.36401e-14	1.87219	0.712	0.375	6.01081e-10	11	FN1	fibronectin 1 [Source:HGNC Symbol;Acc:HGNC:3778]
1.85199e-13	1.33067	0.712	0.464	3.30913e-09	11	MT-ND6	mitochondrially encoded NADH:ubiquinone oxidoreductase core subunit 6 [Source:HGNC Symbol;Acc:HGNC:7462]
