# Supplementary material for: Danger signal extracellular calcium initiates differentiation of monocytes into SPP1/osteopontin-producing macrophages
Source: Cell Death Dis. 2022 Jan 12;13(1):53. doi: 10.1038/s41419-022-04507-3 (PMC8755842; doi:10.1038/s41419-022-04507-3)
Supplement: Supplementary file 4 — Supplementary Table 5 [file 41419_2022_4507_MOESM4_ESM.xlsx]

## Sheet: Supplementary Table Proteome co
Supplementary Table 5:		Summary of obtained average Log2(FCs) and adjusted p values for proteomics data
			Average Log2(fold change)	adjusted p-value	Average Log2(fold change)	adjusted p-value	Average Log2(fold change)	adjusted p-value	Average Log2(fold change)	adjusted p-value	Average Log2(fold change)	adjusted p-value	Average Log2(fold change)	adjusted p-value	Average Log2(fold change)	adjusted p-value	Average Log2(fold change)	adjusted p-value
Accession	Description	Gene	healthy_LCCs_noLPS_vs_healthy_M1_noLPS	healthy_LCCs_noLPS_vs_healthy_M1_noLPS_pvalue	healthy_LCCs_noLPS_vs_healthy_M2_noLPS	healthy_LCCs_noLPS_vs_healthy_M2_noLPS_pvalue	healthy_LCCs_plusLPS_vs_healthy_M1_plusLPS	healthy_LCCs_plusLPS_vs_healthy_M1_plusLPS_pvalue	healthy_LCCs_plusLPS_vs_healthy_M2_plusLPS	healthy_LCCs_plusLPS_vs_healthy_M2_plusLPS_pvalue	RA_LCCs_noLPS_vs_healthy_LCCs_noLPS	RA_LCCs_noLPS_vs_healthy_LCCs_noLPS_pvalue	RA_LCCs_noLPS_vs_RA_M1_noLPS	RA_LCCs_noLPS_vs_RA_M1_noLPS_pvalue	RA_LCCs_plusLPS_vs_healthy_LCCs_plusLPS	RA_LCCs_plusLPS_vs_healthy_LCCs_plusLPS_pvalue	RA_LCCs_plusLPS_vs_RA_M1_plusLPS	RA_LCCs_plusLPS_vs_RA_M1_plusLPS_pvalue
A0A024R4E5	High density lipoprotein binding protein (Vigilin), isoform CRA_a	HDLBP	0.338786	0.506379	0.162675	0.78893	0.0478608	0.960484	0.163414	0.869357	0.0496674	0.91713	0.577458	0.0623299	0.11324	0.827199	0.268701	0.437828
A0A024RCR6	BAG6	BAG6	-1.21336	0.201501	-1.26179	0.210924	-0.452384	0.870362	-0.518083	0.881027	NA	NA	NA	NA	NA	NA	NA	NA
A0A075B780	Transportin-2	TNPO2	-0.127129	0.934404	-0.334199	0.810514	0.213232	0.907066	-0.0852182	0.978383	NA	NA	NA	NA	NA	NA	NA	NA
A0A087WT44	Heme oxygenase 2	HMOX2	-0.375166	0.630375	0.0284653	0.98177	-0.344193	0.863153	0.17044	0.949555	0.231579	0.745375	-0.258353	0.863105	0.255158	0.818124	0.123218	0.916671
A0A087WT45	GRIP1-associated protein 1	GRIPAP1	NA	NA	NA	NA	NA	NA	NA	NA	0.797561	0.554887	0.0372392	0.978864	NA	NA	-0.428119	0.425701
A0A087WTD7	A-kinase anchor protein 13	AKAP13	NA	NA	NA	NA	NA	NA	NA	NA	NA	NA	1.4231	0.402969	NA	NA	NA	NA
A0A087WUC6	Signal peptidase complex subunit 2	SPCS2	0.850616	0.128978	0.333457	0.692275	0.586049	0.523137	-0.0117798	0.995807	1.01674	0.0214649	1.1034	0.0841101	0.869866	0.154385	1.22735	0.0398532
A0A087WUE9	Symplekin	SYMPK	-0.14897	0.911692	-0.466457	0.656081	NA	NA	NA	NA	NA	NA	NA	NA	NA	NA	NA	NA
A0A087WUQ6	Glutathione peroxidase	GPX1	-0.948619	0.041609	-1.59682	0.00127314	-1.31743	0.0198165	-1.76737	0.0160714	0.468307	0.356571	-0.458561	0.551312	0.607518	0.512479	-0.479861	0.633254
A0A087WUX8	MICOS complex subunit	APOOL	NA	NA	NA	NA	NA	NA	NA	NA	NA	NA	-0.957126	0.79505	NA	NA	NA	NA
A0A087WVQ6	Clathrin heavy chain	CLTC	-0.0192707	0.952975	-0.572216	0.0179381	-0.293129	0.398787	-0.618957	0.134998	-0.226205	0.428308	-0.0619992	0.929214	0.0595734	0.851539	0.136118	0.47931
A0A087WW43	Inter-alpha-trypsin inhibitor heavy chain H3	ITIH3	2.90124	0.00339938	2.29797	0.0308056	2.44288	0.0504151	1.61418	0.354685	-1.48265	0.271119	NA	NA	-1.64756	0.412889	NA	NA
A0A087WWU8	Tropomyosin alpha-3 chain	TPM3	1.50016	0.260505	0.551114	0.72653	1.60394	0.344708	1.29756	0.570587	-1.00709	0.45148	0.997924	0.696394	-0.962566	0.686062	1.52843	0.488206
A0A087WXB0	Secretory carrier-associated membrane protein	SCAMP1	-0.514422	0.932569	0.194386	0.981016	0.162857	0.993916	0.303407	0.982903	0.956472	0.683713	-0.176197	0.850943	-0.133077	0.972198	NA	NA
A0A087WXD1	Sodium/hydrogen exchanger	SLC9A7	NA	NA	NA	NA	NA	NA	NA	NA	0.150545	0.908519	-1.9222	0.076143	NA	NA	NA	NA
A0A087WXS7	ATPase ASNA1	ASNA1	-0.621464	0.167198	-0.886373	0.0625002	-0.711727	0.35245	-1.14625	0.175765	0.108142	0.853621	-0.36343	0.565136	0.637092	0.380058	-0.00559274	0.992604
A0A087WY55	Chromosome 6 open reading frame 55, isoform CRA_b	VTA1	-0.223427	0.91205	-0.144359	0.955658	-0.573903	0.795714	-0.565159	0.872496	0.178741	0.884016	0.256765	0.83052	0.841029	0.39768	0.589183	0.536388
A0A087WYR0	Signal recognition particle 19 kDa protein	SRP19	-0.975981	0.628533	-0.875086	0.673418	-0.636312	0.880718	-0.65103	0.90059	-0.950227	0.557447	-1.13967	0.416538	-1.12863	0.659865	-1.28494	0.337014
A0A087WYT3	Prostaglandin E synthase 3	PTGES3	0.0486115	0.97805	-0.568581	0.629146	1.04366	0.241511	0.258839	0.824186	-0.39449	0.756829	0.568063	0.757615	-0.882085	0.605894	1.05185	0.584024
A0A087WZF1	Lipoma-preferred partner	LPP	NA	NA	NA	NA	NA	NA	NA	NA	NA	NA	NA	NA	NA	NA	NA	NA
A0A087X0L7	Mitochondrial inner membrane protein OXA1L	OXA1L	NA	NA	NA	NA	NA	NA	NA	NA	NA	NA	-0.155703	0.931962	NA	NA	-0.318933	0.782039
A0A087X0R6	Sorting nexin-12	SNX12	0.685318	0.56722	-0.351599	0.767968	0.441899	0.830065	-0.572037	0.742231	NA	NA	NA	NA	NA	NA	NA	NA
A0A087X0W8	Transcription factor p65	RELA	-0.196486	0.867219	-0.564103	0.502997	0.125598	0.932567	-0.133165	0.945464	0.126461	0.906209	NA	NA	0.151787	0.889697	NA	NA
A0A087X188	Bridging integrator 2	BIN2	-0.0523863	0.970425	-0.59465	0.517941	0.465686	0.821653	-0.145865	0.959079	0.00807951	0.992819	0.358294	0.55427	-0.690279	0.381699	0.147676	0.782664
A0A087X1Z3	Proteasome activator complex subunit 2	PSME2	0.17959	0.488288	0.274984	0.332296	0.122831	0.922594	0.325002	0.824186	-0.719647	0.0779688	0.0906073	0.932053	-0.298891	0.729319	0.696859	0.345359
A0A087X2I1	26S proteasome regulatory subunit 10B	PSMC6	0.0570008	0.947597	-0.186488	0.732005	-0.0725969	0.960738	-0.148966	0.928211	-0.58684	0.191016	0.181061	0.864605	-0.634412	0.43034	-0.00755948	0.994951
A0A096LNZ9	Ubiquitin-like protein ISG15 (Fragment)	ISG15	0.135976	0.895803	-0.0209682	0.988049	-0.38903	0.890925	-0.33303	0.93037	-0.276293	0.626887	-0.0577301	0.922033	0.25199	0.864228	0.0831709	0.964857
A0A0A0MS54	cAMP-dependent protein kinase catalytic subunit beta	PRKACB	-0.236699	0.889348	0.0241846	0.992482	-0.542611	0.853107	0.194693	0.967693	0.19881	0.892856	-0.0893707	0.958414	-0.366563	0.871202	-0.860677	0.701608
A0A0A0MS70	Myeloid differentiation primary response protein MyD88	MYD88	-1.14696	0.803436	-0.674681	0.886909	-0.735818	0.94123	-0.293523	0.979396	NA	NA	NA	NA	NA	NA	NA	NA
A0A0A0MSB8	Exocyst complex component 7	EXOC7	-0.795844	0.664826	-0.745538	0.702333	-0.235624	0.953952	-0.359892	0.9426	NA	NA	NA	NA	NA	NA	NA	NA
A0A0A0MSV6	Complement C1q subcomponent subunit B (Fragment)	C1QB	NA	NA	NA	NA	NA	NA	NA	NA	NA	NA	NA	NA	NA	NA	NA	NA
A0A0A0MT01	Gelsolin	GSN	-1.12577	0.015369	0.412384	0.569857	-1.11149	0.0519717	0.792245	0.443057	-0.690365	0.198397	-0.735899	0.578146	-0.556337	0.380374	-0.937187	0.312088
A0A0A0MT32	Lysosomal acid lipase/cholesteryl ester hydrolase	LIPA	0.334193	0.795673	0.620077	0.632211	-2.28443	0.0415837	-0.506444	0.833518	0.0300831	0.981223	0.625252	0.705357	-0.0762481	0.935879	-1.30507	0.0900091
A0A0A0MT83	Isovaleryl-CoA dehydrogenase isoform 1	IVD	0.107126	0.950683	0.643504	0.632212	0.266033	0.898045	0.856975	0.665588	-0.192637	0.864466	-0.64401	0.281246	-0.479529	0.687505	-0.753569	0.15832
A0A0A0MTC1	E3 ubiquitin-protein ligase RNF213	RNF213	-0.242614	0.722447	-0.356311	0.588145	-0.697757	0.313489	-0.117116	0.9426	0.315103	0.492984	-0.115973	0.851013	0.0995733	0.887965	-0.634484	0.116455
A0A0A0MTH3	Integrin-linked protein kinase	ILK	0.517779	0.127506	0.14596	0.783361	0.285306	0.765807	0.21139	0.868885	-0.519049	0.238974	0.7371	0.337604	-0.747641	0.205268	0.319748	0.656487
A0A0A0MTP6	Phosphatidylinositol 3,4,5-trisphosphate 5-phosphatase 2	INPPL1	NA	NA	NA	NA	NA	NA	NA	NA	NA	NA	-0.267247	0.858346	NA	NA	-0.301972	0.784762
A0A0A6YYH1	Protein C15orf38-AP3S2	C15orf38-AP3S2	0.438901	0.689645	0.983145	0.296726	0.563176	0.692701	0.896909	0.622057	-0.980382	0.275384	-0.0714281	0.978864	-1.54271	0.174229	NA	NA
A0A0B4J286	Trafficking protein particle complex subunit 2-like protein	TRAPPC2L	-0.551847	0.838225	0.222556	0.951334	NA	NA	NA	NA	NA	NA	NA	NA	NA	NA	NA	NA
A0A0B4J2A0	FGGY_N domain-containing protein	1 SV	0.668585	0.865401	1.434	0.654226	NA	NA	NA	NA	NA	NA	NA	NA	NA	NA	NA	NA
A0A0B4J2D5	Glutamine amidotransferase-like class 1 domain-containing protein 3B, mitochondrial	GATD3B	-0.990421	0.356982	-1.19735	0.260983	-0.365828	0.880718	-0.442956	0.889472	-1.1026	0.232255	-1.74206	0.0515323	-1.38524	0.261509	-1.75581	0.0472116
A0A0C4DFL7	Lanosterol 14-alpha demethylase	CYP51A1	-1.71656	0.129625	-1.94131	0.116359	-2.18549	0.109608	-1.86525	0.199303	1.02897	0.260287	-0.449942	0.840855	0.441237	0.678979	-1.65728	0.208319
A0A0C4DFM1	Transmembrane 9 superfamily member	TM9SF4	-0.580212	0.204483	-0.41669	0.558917	-0.416439	0.668997	-0.321491	0.7668	-0.0959251	0.905261	-0.337286	0.799857	0.170798	0.862228	0.469095	0.628769
A0A0C4DG89	Probable ATP-dependent RNA helicase DDX46	DDX46	0.711399	0.906716	0.70808	0.913606	NA	NA	NA	NA	NA	NA	NA	NA	NA	NA	NA	NA
A0A0C4DGB5	Calpastatin	CAST	-0.174228	0.608787	0.0857841	0.878286	-0.132289	0.83654	-0.135623	0.886339	-0.0777733	0.897173	0.300014	0.763558	-0.14545	0.757277	-0.0193598	0.972424
A0A0C4DH22	Band 4.1-like protein 1	EPB41L1	-0.228058	0.883739	0.22632	0.870174	-0.41687	0.896599	0.13759	0.975718	-0.0551378	0.963182	-0.561786	0.528482	0.311144	0.836572	-0.404503	0.682261
A0A0D9SFH9	Battenin	CLN3	NA	NA	NA	NA	NA	NA	NA	NA	1.20646	0.229165	-0.273653	0.878241	1.33241	0.319469	NA	NA
A0A0D9SGF6	Spectrin alpha chain, non-erythrocytic 1	SPTAN1	1.77603	0.0723858	2.18694	0.02293	1.08687	0.467267	1.34739	0.437159	-0.544617	0.527622	0.649144	0.548515	-0.350038	0.828547	0.0383691	0.978418
A0A0D9SGG1	Lymphocyte cytosolic protein 2	LCP2	-1.61128	0.0116696	-1.10186	0.143187	-1.28493	0.153806	-1.23922	0.297443	0.10971	0.897173	-0.200117	0.85872	0.455869	0.638488	-0.090021	0.921603
A0A0G2JH37	Tapasin	TAPBP	0.0862447	0.952975	0.187224	0.886909	0.063417	0.987962	0.429614	0.872816	-0.102326	0.938128	-1.29881	0.284758	0.15876	0.918104	-0.56911	0.6821
A0A0G2JHC2	PPP1R18	PPP1R18	-0.523963	0.264551	0.0106894	0.991743	-0.0461238	0.978999	-0.294747	0.78665	0.0257495	0.971244	-0.168516	0.841366	-0.167683	0.833545	-0.00647309	0.994593
A0A0G2JIW1	Heat shock 70 kDa protein 1B	HSPA1B	1.07641	0.00067339	0.10867	0.811635	0.928086	0.0282837	0.331687	0.491467	-0.150113	0.726905	1.08935	0.0878993	0.0455827	0.918104	0.717019	0.136363
A0A0G2JJD3	HLA-B associated transcript 5, isoform CRA_b	ABHD16A	NA	NA	NA	NA	NA	NA	NA	NA	-0.87226	0.632519	0.41962	0.815336	-0.783227	0.693369	-0.0252927	0.987069
A0A0G2JJQ8	HLA class II histocompatibility antigen, DR beta 4 chain	HLA-DRB4	NA	NA	NA	NA	NA	NA	NA	NA	1.58609	0.195372	0.363346	0.840855	1.63816	0.261186	0.693132	0.538718
A0A0G2JLB3	Glucosylceramidase	GBA	0.327787	0.671582	1.26841	0.0672971	0.202827	0.880807	1.35531	0.109614	-0.194378	0.729342	-0.283557	0.69431	0.144247	0.829747	0.504483	0.479879
A0A0G2JLS4	Leukocyte immunoglobulin-like receptor subfamily B member 1 (Fragment)	LILRB1	1.39338	0.254011	0.738799	0.623079	1.95925	0.0804554	0.587323	0.776085	-0.775573	0.404498	0.249934	0.705357	-0.743665	0.450604	0.591076	0.285149
A0A0G2JMH6	HLA-DRA	HLA-DRA	1.50403	0.0117297	3.02286	3.54633e-05	0.86579	0.570776	2.59109	0.0160714	-0.00067428	0.999599	1.90913	0.106959	-0.326811	0.802896	1.84092	0.106105
A0A0G2JP84	Leukocyte immunoglobulin-like receptor subfamily B member 4	LILRB4	-0.0280458	0.98178	-0.404045	0.750431	-1.17123	0.313151	-0.797989	0.674124	0.942779	0.381961	0.195225	0.932053	1.26159	0.455841	-0.333197	0.87958
A0A0G2JQ25	Leukocyte immunoglobulin-like receptor subfamily A member 6	LILRA6	NA	NA	NA	NA	NA	NA	NA	NA	NA	NA	0.737741	0.766228	NA	NA	NA	NA
A0A0G2JQD0	Lanosterol synthase (Fragment)	LSS	NA	NA	NA	NA	NA	NA	NA	NA	NA	NA	-0.325588	0.816368	NA	NA	0.353436	0.810457
A0A0G2JS53	Baculoviral IAP repeat-containing protein 1	NAIP	0.297318	0.844102	-0.22254	0.886243	-0.0258753	0.993916	-0.33105	0.928211	1.28778	0.0709175	0.368735	0.622654	1.03506	0.305681	NA	NA
A0A0J9YW33	Syntaxin-3	STX3	-0.756854	0.645828	-1.53898	0.246381	-0.499022	0.870362	-1.2975	0.643045	0.615639	0.654031	-1.41603	0.407154	0.335793	0.833976	NA	NA
A0A0J9YWL0	Beta/gamma crystallin domain-containing protein 1	CRYBG1	-0.882688	0.220311	-0.495003	0.589732	-0.857194	0.170004	-0.557993	0.670192	-0.435406	0.536776	-1.35973	0.0219853	0.0612534	0.939242	-0.29913	0.689384
A0A0J9YX62	DnaJ homolog subfamily B member 6	DNAJB6	0.110976	0.958287	0.248534	0.913143	1.6371	0.195014	0.352489	0.886339	-1.30485	0.193006	-0.100713	0.929214	-1.8072	0.0305701	0.78099	0.280941
A0A0J9YYL3	Poly(U)-binding-splicing factor PUF60 (Fragment)	PUF60	-1.24282	0.273425	-1.05363	0.370821	-0.995635	0.544019	-0.921107	0.731831	1.00031	0.194029	-0.556617	0.287886	1.29336	0.261509	0.143419	0.853899
A0A0R4J2G3	Arylacetamide deacetylase-like 1	NCEH1	1.13236	0.00177273	0.989347	0.00878713	0.578963	0.220293	0.685334	0.410402	0.283094	0.41572	0.516823	0.55427	0.604772	0.172283	0.66906	0.362095
A0A0U1RQX8	E3 ubiquitin-protein ligase CBL	CBL	0.420152	0.753254	0.468206	0.707385	0.0752756	0.989107	0.210117	0.950406	NA	NA	NA	NA	NA	NA	NA	NA
A0A0U1RQZ9	Probable global transcription activator SNF2L2	SMARCA2	-0.503125	0.721074	-0.770485	0.311965	-0.128826	0.959086	-0.42325	0.869705	2.27079	0.0176978	NA	NA	1.60125	0.287531	NA	NA
A0A0U5Q247	HLA class II histocompatibility antigen, DQ beta 1 chain	HLA-DQB1	NA	NA	NA	NA	NA	NA	NA	NA	2.67376	0.00657536	0.675904	0.325337	2.60741	0.0722024	NA	NA
A0A140T8Y4	HLA class I histocompatibility antigen, A alpha chain	HLA-A	0.137187	0.939797	0.241285	0.881313	-0.314391	0.890925	-0.455587	0.889472	-0.396926	0.685727	-0.239545	0.862208	0.283236	0.8475	0.403914	0.780592
A0A140T9H5	HLA class I histocompatibility antigen, C alpha chain	HLA-C	0.0923133	0.943824	0.494362	0.61624	-0.026059	0.993916	0.187883	0.9426	-0.156636	0.891741	-0.487261	0.850943	0.275592	0.843915	0.203708	0.933334
A0A140TA86	MICOS complex subunit MIC13	MICOS13	-1.11794	0.560872	-0.762792	0.72818	-0.583716	0.890562	-0.307608	0.960358	-0.594318	0.651113	-1.16908	0.219333	-1.08708	0.529964	-1.22644	0.0947272
A0A182DWE9	HLA class II histocompatibility antigen DP beta chain	HLA-DPB1	1.79018	0.0127371	2.40694	0.00354487	1.60526	0.220293	2.21104	0.125733	-0.530853	0.657377	2.06583	0.202917	-1.36241	0.391149	1.41562	0.300884
A0A182DWF2	Thioredoxin reductase 2, mitochondrial	TXNRD2	0.509749	0.760063	-0.645006	0.707385	0.514227	0.8417	-0.474698	0.895595	1.89097	0.0726164	0.561464	0.736936	1.42753	0.271729	NA	NA
A0A182DWH4	HLA class II histocompatibility antigen, DR beta 3 chain	HLA-DRB3	0.925825	0.499611	2.65274	0.00916803	0.356778	0.907268	2.10047	0.151506	0.478032	0.790146	1.47125	0.581223	0.746781	0.772982	1.18964	0.634893
A0A1B0GTJ7	Adenylosuccinate lyase	ADSL	-0.1838	0.778492	-0.526588	0.281728	0.0572307	0.972198	-0.336284	0.796806	-1.01853	0.255892	-0.34031	0.905204	-1.28198	0.480204	-1.2139	0.573913
A0A1B0GUA8	Kinesin-like protein KIF13A	KIF13A	NA	NA	NA	NA	NA	NA	NA	NA	NA	NA	1.41257	0.578146	NA	NA	1.171	0.570876
A0A1B0GUS4	Ubiquitin-conjugating enzyme E2 L5	UBE2L5	NA	NA	NA	NA	NA	NA	NA	NA	NA	NA	NA	NA	NA	NA	NA	NA
A0A1B0GVU9	Glutamine--tRNA ligase (Fragment)	QARS1	NA	NA	NA	NA	NA	NA	NA	NA	NA	NA	3.81367	0.220334	NA	NA	1.02091	0.763546
A0A1B0GW68	Acid ceramidase	ASAH1	0.651924	0.204402	0.953093	0.163355	1.0764	0.133603	0.927074	0.443057	0.240979	0.69997	1.00287	0.292601	0.0675999	0.938903	1.05031	0.230986
A0A1B0GWE8	Cathepsin D	CTSD	3.50956	4.85902e-09	2.63577	0.000276404	2.72267	0.00143636	1.91829	0.0602216	0.118707	0.790745	2.83331	0.00364266	0.295045	0.745472	2.50186	0.0027344
A0A1P0AYU5	Sidoreflexin	SFXN3	0.527812	0.347883	-0.203997	0.727997	0.441282	0.591267	-0.243502	0.826156	0.188795	0.685356	-0.0486142	0.956593	0.181995	0.695993	0.0431589	0.927883
A0A1W2PNW1	Signal transducer and activator of transcription (Fragment)	STAT6	-0.658475	0.112203	-0.456928	0.348338	-0.975008	0.109608	-0.447232	0.69749	0.309365	0.601153	-0.185399	0.883785	0.716989	0.395256	0.0582133	0.963407
A0A1W2PNX8	Protein unc-45 homolog A	UNC45A	-0.12289	0.91205	-0.384549	0.728536	0.00603794	0.995631	-0.0506444	0.985824	-0.0402151	0.981218	-0.101249	0.978864	0.327252	0.847435	NA	NA
A0A1W2PPS1	Heterogeneous nuclear ribonucleoprotein U	HNRNPU	-0.0868611	0.900732	0.397804	0.436304	-0.126429	0.913715	-0.391659	0.713427	0.584126	0.430057	-0.10594	0.961138	0.269204	0.74489	-0.230878	0.845401
A0A1W2PPZ5	Transcription elongation factor A protein 1	TCEA1	0.283205	0.881062	0.0145982	0.995254	0.605011	0.766789	-0.220853	0.950406	0.34217	0.705535	0.441717	0.751673	-0.351113	0.79451	0.040694	0.980279
A0A1W2PQ51	Probable ATP-dependent RNA helicase DDX17	DDX17	0.496834	0.654235	0.415118	0.715772	0.528072	0.832841	0.221737	0.950406	-0.297414	0.682615	-0.0582939	0.945553	-0.274856	0.833545	-0.0988955	0.917233
A0A1W2PR17	6-phosphofructo-2-kinase/fructose-2,6-bisphosphatase 3	PFKFB3	-1.29972	0.258092	-1.06448	0.365083	-0.825747	0.588591	-2.63704	0.146069	NA	NA	NA	NA	NA	NA	NA	NA
A0A1W2PS43	Lysosome membrane protein 2	SCARB2	1.3023	0.00257862	-0.0249264	0.976975	0.961454	0.108615	0.00558719	0.997356	0.0902402	0.858499	0.60493	0.495072	0.216731	0.737439	0.844702	0.253815
A0A286YFF7	Palmitoyl-protein thioesterase 1	PPT1	0.312117	0.682743	1.5178	0.00710927	0.588335	0.409417	1.48998	0.030926	-0.0446438	0.966306	0.521777	0.713277	-0.323715	0.74476	0.573896	0.543387
A0A2Q2TH77	Golgin subfamily A member 2	GOLGA2	NA	NA	NA	NA	NA	NA	NA	NA	2.42193	0.0147753	-0.389349	0.705357	NA	NA	-0.570931	0.538032
A0A2Q3DP09	LisH domain-containing protein ARMC9	ARMC9	NA	NA	NA	NA	NA	NA	NA	NA	NA	NA	NA	NA	NA	NA	NA	NA
A0A2R8Y5S7	Radixin	RDX	1.26341	0.00131726	1.04257	0.00307228	1.47812	0.00680537	0.878935	0.151506	-0.350062	0.433226	0.782921	0.292601	0.260317	0.652985	1.70938	0.00357083
A0A2R8Y602	Caseinolytic peptidase B protein homolog (Fragment)	CLPB	NA	NA	NA	NA	NA	NA	NA	NA	NA	NA	NA	NA	NA	NA	NA	NA
A0A2R8Y635	Cation-transporting ATPase (Fragment)	ATP13A3	NA	NA	NA	NA	NA	NA	NA	NA	NA	NA	-1.24607	0.287886	NA	NA	NA	NA
A0A2R8Y6J3	60S ribosomal protein L5 (Fragment)	RPL5	-0.0749967	0.844102	0.340912	0.529519	-0.344795	0.409529	0.218209	0.895054	-0.214728	0.403722	-0.058729	0.928395	0.267786	0.358592	0.0423572	0.916671
A0A2R8Y6Y7	Succinate--CoA ligase [ADP-forming] subunit beta, mitochondrial	SUCLA2	-0.889532	0.179537	-0.779591	0.245643	0.165145	0.911431	0.11888	0.945464	0.873064	0.137483	-0.807807	0.219333	0.112854	0.886074	-0.403165	0.442922
A0A2R8Y738	Ribosomal protein L15 (Fragment)	RPL15	NA	NA	NA	NA	NA	NA	NA	NA	1.43616	0.223353	NA	NA	1.21021	0.609718	NA	NA
A0A2R8Y811	40S ribosomal protein S14 (Fragment)	RPS14	-0.326032	0.498325	-0.016961	0.987516	-0.442052	0.460114	-0.0236129	0.983037	0.239662	0.539505	0.0411005	0.958414	0.204336	0.775384	-0.158463	0.828938
A0A2R8Y849	40S ribosomal protein S24	RPS24	-1.60062	0.0338691	-1.36057	0.101994	-2.16735	0.0195626	-1.62678	0.124762	1.08521	0.0726164	0.226472	0.654685	1.44227	0.0588425	-0.0352125	0.963402
A0A2R8Y852	Homeobox protein cut-like	CUX1	0.939407	0.654235	0.23555	0.936783	1.05794	0.692169	0.295368	0.950406	1.72423	0.201931	0.453491	0.808534	1.74004	0.358592	NA	NA
A0A2R8Y855	SWI/SNF-related matrix-associated actin-dependent regulator of chromatin subfamily E member 1	SMARCE1	0.991971	0.485042	-0.255673	0.936515	NA	NA	NA	NA	1.22743	0.249908	0.395181	0.774971	NA	NA	NA	NA
A0A2R8YDQ0	Uncharacterized protein	3 SV	-0.15969	0.951856	-0.304813	0.909434	-0.40696	0.931766	-0.488691	0.941475	NA	NA	NA	NA	NA	NA	NA	NA
A0A2R8YDT1	Glutamine synthetase	GLUL	0.489136	0.585777	0.9211	0.218893	0.890603	0.340925	-0.385439	0.895317	-0.427628	0.492984	0.523029	0.517211	-0.0962388	0.924173	1.12289	0.1961
A0A2R8YE10	Vacuolar protein sorting-associated protein 45	VPS45	0.0445809	0.981451	-0.6589	0.64235	0.346683	0.890035	-0.383644	0.934261	0.711159	0.590018	0.806977	0.4949	-0.43359	0.833545	0.34566	0.869048
A0A2R8YEA7	Actin, cytoplasmic 1 (Fragment)	ACTB	NA	NA	NA	NA	NA	NA	NA	NA	0.716295	0.783674	-0.421396	0.878399	1.13924	0.755004	0.097949	0.969625
A0A2R8YG42	Rho guanine nucleotide exchange factor 7	ARHGEF7	-0.814385	0.533998	-0.842346	0.572442	-1.05366	0.544019	-1.15321	0.665588	1.23778	0.225027	-0.298684	0.891716	1.32549	0.40705	-1.41696	0.285149
A0A2R8YG73	Girdin	CCDC88A	0.666907	0.236658	1.09223	0.0593832	0.898022	0.269655	1.01475	0.263865	0.231473	0.710841	1.03843	0.210827	0.0121588	0.988062	0.405717	0.621363
A0A2U3TZM0	Chromodomain-helicase-DNA-binding protein 4	CHD4	-0.876601	0.53736	-1.23687	0.433265	-0.808347	0.651324	-0.866414	0.787191	0.130349	0.952599	-0.893057	0.713277	0.0322827	0.986805	-0.85593	0.641436
A0A2Y9D025	NADH dehydrogenase [ubiquinone] 1 alpha subcomplex subunit 6	NDUFA6	NA	NA	NA	NA	NA	NA	NA	NA	NA	NA	-0.718547	0.0176819	NA	NA	NA	NA
A0A384DVU0	Neuropathy target esterase	PNPLA6	-0.539578	0.656905	0.241356	0.839461	-0.436358	0.878431	-0.0897208	0.979061	0.517421	0.435477	-1.40753	0.0799929	0.570168	0.538334	-1.2029	0.0663562
A0A3B3IRL5	Inosine-5'-monophosphate dehydrogenase (Fragment)	IMPDH1	-0.868346	0.719753	-0.842564	0.734677	-0.526322	0.928464	-0.698647	0.928211	NA	NA	NA	NA	NA	NA	NA	NA
A0A3B3IRQ9	Double-stranded RNA-specific adenosine deaminase (Fragment)	ADAR	0.153112	0.871158	-0.0674689	0.955658	-0.349133	0.821653	-0.427028	0.816541	0.48278	0.373087	-0.0536645	0.961138	0.619624	0.455841	-0.220939	0.771726
A0A3B3IRT8	Translocon-associated protein subunit alpha	SSR1	0.0156765	0.976894	0.0266991	0.956129	-0.135593	0.898045	-0.139525	0.919181	0.328043	0.530076	0.12736	0.923967	0.534014	0.205858	0.381105	0.481875
A0A3B3ISS6	Transmembrane glycoprotein NMB	GPNMB	1.74916	0.026317	2.67107	0.00530202	1.86447	0.124524	2.60679	0.106372	0.325351	0.678376	0.752822	0.371544	-0.270747	0.856785	0.693602	0.605511
A0A3B3ISV5	Uncharacterized protein	4 SV	NA	NA	NA	NA	NA	NA	NA	NA	NA	NA	NA	NA	NA	NA	NA	NA
A0A3B3ISW7	Vacuolar protein-sorting-associated protein 36	VPS36	NA	NA	NA	NA	NA	NA	NA	NA	NA	NA	NA	NA	NA	NA	NA	NA
A0A3B3ITT1	Ras-related protein Rab-12	RAB12	NA	NA	NA	NA	NA	NA	NA	NA	NA	NA	NA	NA	NA	NA	NA	NA
A0A3B3ITT5	60S ribosomal protein L29	RPL29	-0.355815	0.767678	0.510674	0.713283	-0.303536	0.880718	0.317975	0.928211	-1.00139	0.339124	-0.250327	0.912914	-0.710762	0.673925	-0.207788	0.917233
A0A3B3ITW3	ATP-binding cassette sub-family D member 3	ABCD3	-0.38653	0.654943	-0.618144	0.440032	-0.288172	0.880718	-0.427067	0.859146	0.798676	0.25679	0.0427794	0.979788	0.927783	0.39768	0.433932	0.740814
A0A3B3ITX4	Uncharacterized protein	4 SV	0.469173	0.858437	0.655862	0.786331	0.465352	0.920256	0.460226	0.9426	-0.231371	0.88675	0.190119	0.903131	-0.529942	0.802896	0.173776	0.898643
A0A3B3IU33	N-acetylglucosamine-6-phosphate deacetylase	AMDHD2	1.85253	0.235999	-0.222597	0.878286	0.809935	0.880807	-1.22191	0.816678	NA	NA	NA	NA	NA	NA	NA	NA
A0A3B3IUA2	Ribonucloprotein	SNU13	0.108101	0.950683	-0.23821	0.874119	0.440653	0.87247	0.0379796	0.992062	0.187217	0.874039	0.330343	0.574296	0.216086	0.893857	0.411817	0.687725
A0A3B3IUB5	Minor histocompatibility antigen H13	HM13	-0.394884	0.322886	0.227451	0.726302	-0.94914	0.140624	0.167451	0.938747	0.139833	0.783338	-0.625957	0.542678	0.33102	0.527542	-0.802296	0.285608
A0A3F2YNW8	Inositol 1,4,5-trisphosphate receptor type 1	ITPR1	-1.41946	0.351537	-1.66063	0.287124	-0.457646	0.883637	-0.535189	0.889472	0.0415685	0.981218	-1.20395	0.129088	-0.590533	0.713625	-1.06987	0.300884
A0A494BZY8	Uroporphyrinogen decarboxylase	UROD	-0.631002	0.787304	-0.630001	0.787824	-0.575493	0.898904	-0.496779	0.9426	NA	NA	NA	NA	NA	NA	NA	NA
A0A494BZZ8	Transmembrane protein 87B (Fragment)	TMEM87B	NA	NA	NA	NA	NA	NA	NA	NA	NA	NA	-0.699877	0.455013	NA	NA	NA	NA
A0A494C0A8	Serine/threonine-protein kinase TBK1	TBK1	0.587719	0.559813	0.248836	0.857484	0.713505	0.655987	0.654841	0.707893	NA	NA	NA	NA	NA	NA	NA	NA
A0A494C0G1	Phosphoacetylglucosamine mutase	PGM3	0.453728	0.736524	-0.103842	0.955658	0.465584	0.87247	0.111539	0.975718	-0.538589	0.658896	0.0506379	0.980998	0.309518	0.836572	0.933592	0.430167
A0A494C0X0	Tubulin-folding cofactor B	TBCB	-0.160221	0.796092	0.264845	0.632211	0.319614	0.461703	0.177903	0.756942	-0.221673	0.716402	0.716721	0.364493	-0.396117	0.454082	0.535822	0.350394
A0A494C0X7	Integrin beta	ITGB2	0.452507	0.335539	0.391776	0.21872	0.15757	0.907268	0.278884	0.828625	0.33374	0.215421	0.620973	0.0939484	0.369145	0.534093	0.52391	0.264763
A0A494C118	Glutathione peroxidase	GPX1	NA	NA	NA	NA	NA	NA	NA	NA	NA	NA	-0.552614	0.663158	NA	NA	NA	NA
A0A494C128	Nucleolar protein 56	NOP56	NA	NA	NA	NA	NA	NA	NA	NA	NA	NA	NA	NA	NA	NA	NA	NA
A0A494C165	Xaa-Pro dipeptidase (Fragment)	PEPD	0.710872	0.00521473	0.163703	0.590102	0.448307	0.332903	-0.00213366	0.997949	-0.384035	0.231395	0.621169	0.299639	-0.295288	0.650061	0.27134	0.721791
A0A494C1E9	Nuclear factor NF-kappa-B p105 subunit	NFKB1	0.27489	0.841983	0.0878427	0.962787	0.849604	0.398787	0.277003	0.928211	-0.320438	0.771636	-0.12644	0.931385	0.0706083	0.95162	NA	NA
A0A499FIX8	Extended synaptotagmin-2	ESYT2	0.119695	0.932352	0.177004	0.91141	-0.179772	0.915078	0.00273973	0.999321	0.144025	0.890312	-0.660812	0.551635	0.956648	0.450437	-0.301599	0.864284
A0A4V7I447	Apolipoprotein B receptor	APOBR	0.249645	0.760063	1.42275	0.0554362	0.685116	0.495773	1.46328	0.176277	-0.079808	0.917666	-0.575694	0.450654	-0.29516	0.799017	-0.919503	0.313754
A0A4W8VX11	Pericentriolar material 1 protein	PCM1	NA	NA	NA	NA	NA	NA	NA	NA	NA	NA	NA	NA	NA	NA	NA	NA
A0A590UJJ4	Voltage-gated potassium channel subunit beta-2	KCNAB2	0.900567	0.488288	1.02118	0.401485	1.28048	0.216951	1.2756	0.267021	0.292725	0.777148	1.05868	0.202917	-0.201433	0.815861	0.638662	0.261568
A0A590UK80	Uncharacterized protein (Fragment)	4 SV	-0.704415	0.538067	-0.628762	0.596284	0.0035749	0.993916	-0.0135143	0.991595	-0.0299203	0.991092	0.859107	0.807431	-1.18143	0.527542	-0.0293676	0.993742
A0A5F9YFS9	Signal peptidase complex subunit 1	SPCS1	0.217179	0.914023	-0.541638	0.673081	-0.573437	0.870362	-1.09144	0.718705	0.463104	0.637502	0.451905	0.823744	0.988944	0.491384	0.74347	0.626464
A0A5F9ZHL1	Acetyl-CoA acetyltransferase, mitochondrial	ACAT1	0.122826	0.832395	-0.247273	0.657498	0.258402	0.544019	-0.0938857	0.945464	-0.340409	0.500674	-0.585543	0.451137	-0.170137	0.790137	-0.132752	0.853899
A0A5F9ZHM4	L-lactate dehydrogenase	LDHB	-0.492064	0.274636	-0.365604	0.459562	-0.494669	0.34378	-0.358079	0.596279	-0.488791	0.279856	-0.404948	0.719136	-0.22461	0.730737	-0.571128	0.457978
A0A5F9ZHN7	Phosphatidylinositide phosphatase SAC1	SACM1L	1.08653	0.143648	0.937378	0.229131	0.501289	0.621086	0.299107	0.863051	0.106918	0.905261	0.253101	0.784119	0.189883	0.827199	-0.0217925	0.972424
A0AV96	RNA-binding protein 47	RBM47	0.790687	0.498325	0.221071	0.878286	0.27372	0.934059	-0.339411	0.928211	NA	NA	NA	NA	NA	NA	NA	NA
A0AVT1	Ubiquitin-like modifier-activating enzyme 6	UBA6	0.119067	0.792686	0.160307	0.729602	0.130128	0.752384	-0.0199858	0.988998	-0.8821	0.00393168	0.0660668	0.917528	-0.465332	0.141032	0.147052	0.810457
A0MZ66	Shootin-1	SHTN1	1.14235	0.0980861	0.452724	0.529519	1.41717	0.195126	0.692798	0.680622	-0.361942	0.669352	0.766622	0.546073	-0.77198	0.529964	0.488401	0.669316
A2A274	Aconitate hydratase, mitochondrial	ACO2	-0.530683	0.175381	-0.367735	0.336731	-0.527479	0.430305	-0.338457	0.731831	0.0584107	0.928214	-1.28142	0.0599169	0.0604914	0.933447	-1.18659	0.0511958
A2ACR1	Proteasome subunit beta	PSMB9	-0.46041	0.64969	-0.0504957	0.976975	-0.385961	0.827416	-0.0269389	0.993404	0.0902882	0.953601	0.146721	0.961138	-0.442554	0.802896	-0.278227	0.913698
A2BFX2	HLA class II histocompatibility antigen DR beta chain	HLA-DRB1	1.27429	0.562724	2.15136	0.2061	0.976504	0.794204	1.90601	0.427252	1.48125	0.360791	0.839828	0.705357	1.60032	0.43034	1.0052	0.549718
A3KMH1	von Willebrand factor A domain-containing protein 8	VWA8	NA	NA	NA	NA	NA	NA	NA	NA	NA	NA	NA	NA	NA	NA	NA	NA
A4D1P6	WD repeat-containing protein 91	WDR91	1.27634	0.66336	0.74829	0.811083	1.27522	0.795714	0.741867	0.928211	-0.655732	0.705535	1.2087	0.556889	-1.07208	0.666423	1.37693	0.434778
A6NDG6	Glycerol-3-phosphate phosphatase	PGP	-0.20532	0.903356	0.119059	0.955658	-0.495192	0.795714	-0.205845	0.945464	-0.301502	0.768154	-0.242802	0.754788	0.355261	0.787895	-0.282214	0.789937
A6NFX8	ADP-sugar pyrophosphatase	NUDT5	0.135398	0.955695	0.331846	0.885891	0.867737	0.700851	0.64658	0.850419	-0.782204	0.625811	0.342157	0.895598	-1.36431	0.467943	0.119554	0.963402
A6NHL2	Tubulin alpha chain-like 3	TUBAL3	0.210549	0.827158	0.023896	0.987625	-0.076145	0.943473	-0.131996	0.928211	-0.578782	0.430057	0.434274	0.713277	0.0637159	0.935543	0.991097	0.269167
A6NKZ2	N-acylglucosamine 2-epimerase	RENBP	0.667393	0.161521	-0.369843	0.475093	0.294437	0.768833	-0.644759	0.390533	0.308934	0.494844	1.23595	0.167722	0.655744	0.302887	1.4151	0.0980496
A6NMQ3	Alpha-endosulfine	ENSA	0.653259	0.704761	0.693849	0.655299	0.266747	0.935407	0.334549	0.9426	NA	NA	NA	NA	NA	NA	NA	NA
A8K968	Band 4.1-like protein 3	EPB41L3	0.602245	0.249187	-0.30753	0.590541	1.32517	0.0124353	-0.0234066	0.981493	0.204043	0.6666	1.44547	0.00218109	-0.0666951	0.890151	1.53013	0.00357459
A8MTY9	Vacuolar protein sorting-associated protein 26C	VPS26C	-0.356323	0.381051	-0.82685	0.0489941	-0.433313	0.503488	-1.0158	0.105714	0.880769	0.0726164	0.254763	0.819092	0.984908	0.324087	-0.00418858	0.996293
A8MU27	Small ubiquitin-related modifier 3	SUMO3	0.268456	0.847008	0.00584365	0.996749	0.169472	0.934059	-0.324583	0.905189	-0.254568	0.814128	0.0733777	0.966684	-0.208499	0.856884	-0.0546362	0.966903
A8MUN2	Apolipoprotein B-100	APOB	NA	NA	NA	NA	NA	NA	NA	NA	NA	NA	NA	NA	NA	NA	NA	NA
A8MXP9	Matrin-3	MATR3	1.05266	0.201501	0.89745	0.336254	1.01409	0.276873	0.654636	0.695804	-0.019787	0.986239	0.826703	0.0969483	-0.290365	0.750061	0.688245	0.0584513
A8MZF9	Developmentally-regulated GTP-binding protein 2	DRG2	-0.108679	0.903356	-0.510956	0.433272	-0.295288	0.842514	-0.649992	0.582782	NA	NA	NA	NA	NA	NA	NA	NA
B0I1T2	Unconventional myosin-Ig	MYO1G	1.70747	0.113119	1.08308	0.465549	2.72092	0.106244	1.86311	0.481972	0.238513	0.799744	1.62651	0.00586329	0.27652	0.849157	2.68959	0.00241347
B0QY20	Uncharacterized protein KIAA0930 (Fragment)	KIAA0930	1.03443	0.290843	1.44264	0.122611	0.715338	0.68209	1.20986	0.49748	NA	NA	NA	NA	NA	NA	NA	NA
B0QYK0	RNA-binding protein EWS	EWSR1	0.498406	0.796092	0.729438	0.707385	0.696512	0.842514	0.387991	0.9426	-1.42469	0.188361	-0.299442	0.840855	-1.57908	0.391149	-0.653007	0.656487
B0QZ18	Copine-1	CPNE1	-0.313924	0.739143	-0.259327	0.808062	0.343892	0.795714	0.0639784	0.975718	-0.104115	0.897173	0.726187	0.254592	-0.282511	0.695993	0.840277	0.0578514
B1AH49	3-mercaptopyruvate sulfurtransferase	MPST	-0.645618	0.837343	0.368887	0.942553	-0.00909594	0.995631	0.666975	0.9426	-1.00287	0.612031	-0.0845084	0.978864	-1.57356	0.601551	0.256834	0.931625
B1AHB1	DNA helicase	MCM5	-0.70066	0.82133	0.00311592	0.999057	-0.589533	0.909205	0.153248	0.979396	NA	NA	NA	NA	NA	NA	NA	NA
B1AJY6	26S proteasome non-ATPase regulatory subunit 10	PSMD10	-0.980085	0.685319	-0.26577	0.941263	-0.595232	0.883637	0.316656	0.96526	NA	NA	NA	NA	NA	NA	NA	NA
B1AK88	F-actin-capping protein subunit beta	CAPZB	0.137108	0.897708	-0.670277	0.360061	-0.155909	0.928464	-0.837602	0.487657	-0.177696	0.78366	0.398255	0.558972	-0.128158	0.878521	0.314127	0.570876
B1ALA9	Ribose-phosphate pyrophosphokinase 1	PRPS1	-1.0846	0.060152	-0.30708	0.779864	-0.800236	0.219453	-0.169462	0.945464	0.255652	0.755308	-0.681543	0.579437	-0.428438	0.735779	-1.41611	0.256946
B1ALB6	Neutrophil cytosol factor 2 (Fragment)	NCF2	NA	NA	NA	NA	NA	NA	NA	NA	NA	NA	0.0246768	0.991709	NA	NA	NA	NA
B1AXG1	Non-specific serine/threonine protein kinase	RPS6KA3	-0.196043	0.887204	0.452102	0.709127	-0.116316	0.960738	0.262704	0.9426	-1.59068	0.0866971	-0.392863	0.795172	-1.1488	0.455198	-0.254913	0.880242
B3KNX7	Non-specific serine/threonine protein kinase	PAK1	NA	NA	NA	NA	NA	NA	NA	NA	NA	NA	NA	NA	NA	NA	NA	NA
B3KS98	Eukaryotic translation initiation factor 3 subunit H	EIF3H	-0.275542	0.758388	0.202464	0.832637	-0.280156	0.870362	0.331553	0.869357	-0.0411273	0.963182	-0.0843017	0.929214	-0.0158192	0.986805	0.0501872	0.963402
B4DDD6	Drebrin-like protein	DBNL	NA	NA	NA	NA	NA	NA	NA	NA	-1.24632	0.364098	-0.0105643	0.993144	NA	NA	-0.285504	0.898643
B4DK77	Optic atrophy 3 protein	OPA3	NA	NA	NA	NA	NA	NA	NA	NA	NA	NA	NA	NA	NA	NA	NA	NA
B4DLR8	NAD(P)H dehydrogenase [quinone] 1	NQO1	1.58756	0.176029	0.139163	0.955658	1.77402	0.0931845	0.293011	0.913941	-0.472436	0.638758	2.20341	0.00509094	-0.527187	0.594354	2.81278	0.00241347
B4DR61	Protein transport protein Sec61 subunit alpha isoform 1	SEC61A1	0.325926	0.704761	0.681989	0.356536	-0.126476	0.934059	0.464578	0.764106	0.508661	0.369363	0.212104	0.824989	0.495769	0.493873	0.0958256	0.918064
B4DUT8	Calponin	CNN2	-0.168268	0.844102	0.316813	0.707385	0.239831	0.870126	0.280406	0.917353	-0.274729	0.678413	0.0954559	0.943143	-0.537501	0.599184	0.3201	0.769892
B4DY08	Heterogeneous nuclear ribonucleoproteins C1/C2	HNRNPC	0.774259	0.199028	0.294589	0.671316	1.41611	0.0733904	0.32729	0.816541	-0.410747	0.460387	0.418877	0.643167	-1.13053	0.16071	0.712125	0.416709
B4DY09	Interleukin enhancer-binding factor 2	ILF2	-0.00874836	0.987564	-0.354853	0.440611	0.181399	0.853107	-0.108619	0.9426	0.254982	0.582066	-0.34886	0.740359	-0.150485	0.834509	-0.278781	0.76898
B4E0Y9	Serine/threonine-protein kinase 26	STK26	0.250265	0.934875	0.572545	0.832637	3.78008	0.0911702	1.93188	0.584055	1.14843	0.441654	1.32559	0.426001	-0.0119108	0.996475	NA	NA
B4E3Q4	Adenosine deaminase 2	ADA2	0.682041	0.605993	-0.903922	0.521868	0.592888	0.746929	-0.770936	0.796806	0.677663	0.469538	0.639036	0.555399	-0.784096	0.485212	0.0587925	0.957119
B5MC59	Replication protein A 14 kDa subunit	RPA3	NA	NA	NA	NA	NA	NA	NA	NA	NA	NA	NA	NA	NA	NA	NA	NA
B5MC98	Prolactin regulatory element-binding protein	PREB	0.222334	0.926104	0.209814	0.931876	NA	NA	NA	NA	1.03914	0.206794	-0.638991	0.303548	NA	NA	NA	NA
B5MCD7	Synaptogyrin-1	SYNGR1	-2.82132	0.00586957	-1.66834	0.0755299	-1.60751	0.184893	-0.0842028	0.978383	0.95495	0.364098	-2.0321	0.146618	-0.201429	0.916847	-1.3543	0.371711
B5MDF5	GTP-binding nuclear protein Ran	RAN	-1.00687	0.0250151	-0.401914	0.481442	-0.844731	0.170004	-0.352842	0.816541	-0.473192	0.343068	-0.571614	0.654685	-0.300216	0.743588	-0.641112	0.55308
B7Z2L0	B-cell receptor-associated protein 29	BCAP29	-0.369191	0.665387	-0.589139	0.492244	-0.312341	0.871025	-0.505178	0.828625	1.39684	0.0371658	-0.338414	0.815336	1.28452	0.189973	0.350418	0.788087
B7Z645	Heterogeneous nuclear ribonucleoprotein Q	SYNCRIP	0.246532	0.867219	0.833194	0.465136	0.0134483	0.993916	0.225981	0.950406	-0.397276	0.578072	-0.0596545	0.96211	-0.0488428	0.968136	NA	NA
B7Z6Z4	Myosin light polypeptide 6	MYL6	0.302695	0.829877	0.207178	0.885362	0.179535	0.936971	-0.143256	0.968104	-0.0166915	0.992819	0.78088	0.640381	0.22809	0.908456	0.0513233	0.983219
B7Z8K7	Rho GTPase-activating protein 25	ARHGAP25	-0.302787	0.821259	-0.163143	0.913415	-0.45044	0.784043	-0.474531	0.826156	0.190289	0.88675	NA	NA	-0.203229	0.919985	NA	NA
B7ZKJ8	ITIH4 protein	ITIH4	5.60105	0.000385376	5.08228	0.00215585	5.07197	0.0188363	4.26653	0.114094	NA	NA	NA	NA	NA	NA	NA	NA
B8ZWD1	Acyl-CoA-binding protein	DBI	-0.704221	0.691769	-0.478503	0.670215	-0.481812	0.870362	-0.431587	0.869705	NA	NA	NA	NA	NA	NA	NA	NA
B8ZZ77	Peptidyl-prolyl cis-trans isomerase	PPIL3	-2.2767	0.513009	-1.6219	0.662833	NA	NA	NA	NA	NA	NA	NA	NA	NA	NA	NA	NA
B8ZZU9	Bifunctional methylenetetrahydrofolate dehydrogenase/cyclohydrolase, mitochondrial	MTHFD2	NA	NA	NA	NA	NA	NA	NA	NA	NA	NA	-0.424337	0.864298	NA	NA	NA	NA
C9IZ01	Elongation factor G, mitochondrial	GFM1	-0.152571	0.930599	-0.11509	0.955658	-0.297895	0.87247	-0.119637	0.975718	-1.45823	0.191016	-0.102678	0.964765	-1.20369	0.39768	0.0901986	0.963402
C9J052	Three-prime repair exonuclease 1	TREX1	NA	NA	NA	NA	NA	NA	NA	NA	NA	NA	NA	NA	NA	NA	NA	NA
C9J177	Protein phosphatase 1 regulatory subunit 7 (Fragment)	PPP1R7	-0.628174	0.351179	-0.720104	0.380284	-0.507931	0.534314	-0.728963	0.582782	-0.00140991	0.999599	-0.106577	0.915488	0.442685	0.53266	0.160101	0.804698
C9J1V9	EEF1E1-BLOC1S5 readthrough (NMD candidate)	EEF1E1-BLOC1S5	-0.926713	0.388554	-0.224112	0.918186	-0.714712	0.670197	-0.109114	0.975718	0.0076716	0.994963	-0.945311	0.226744	0.20796	0.834509	-1.03827	0.178402
C9J5C3	Programmed cell death protein 10 (Fragment)	PDCD10	-0.555793	0.388325	-0.0485307	0.967151	-0.139417	0.934059	0.0927516	0.969969	-0.177422	0.849925	-0.486247	0.762665	-0.606795	0.652224	-1.59492	0.17697
C9JA28	Translocon-associated protein subunit gamma	SSR3	0.475011	0.545544	0.0506926	0.967487	0.357756	0.838189	0.203431	0.940458	0.368923	0.659245	0.177778	0.925189	0.277915	0.827199	0.28499	0.81562
C9JEL3	Eukaryotic translation initiation factor 4E type 2 (Fragment)	EIF4E2	0.0883714	0.958864	0.120064	0.955658	-0.35211	0.882958	-0.0299197	0.993404	0.689241	0.610266	1.43403	0.451711	0.987316	0.602629	0.707261	0.677235
C9JFR7	Cytochrome c (Fragment)	CYCS	-0.210908	0.78636	0.200047	0.810514	-0.262518	0.795714	0.174805	0.925618	0.518058	0.28137	-0.52249	0.522517	0.0617107	0.927928	-0.991993	0.0959182
C9JH18	GRB10-interacting GYF protein 2 (Fragment)	GIGYF2	0.386411	0.883237	0.902777	0.671316	0.778085	0.869114	1.34364	0.767501	0.7083	0.642296	0.300069	0.79505	-0.242507	0.929156	0.0720727	0.963402
C9JIZ6	Prosaposin	PSAP	0.92892	0.0130029	0.114159	0.814868	0.976916	0.0911702	0.480841	0.643045	-0.304206	0.605376	0.377353	0.760968	-0.454421	0.447456	0.0750451	0.953753
C9JJV6	Myeloid-associated differentiation marker (Fragment)	MYADM	0.139284	0.960469	1.17866	0.623368	-0.0733352	0.993916	0.472381	0.944049	-0.254623	0.891228	-1.07156	0.122203	-0.912867	0.703887	NA	NA
C9JPE1	Mitochondrial carnitine/acylcarnitine carrier protein	SLC25A20	1.2296	0.526944	1.33845	0.47326	1.05864	0.672229	1.31238	0.647699	-0.241248	0.887083	0.9803	0.0859955	-0.828322	0.625638	0.589105	0.232895
C9JRZ6	MICOS complex subunit	CHCHD3	0.999682	0.0250115	0.795225	0.165754	1.12193	0.0391869	0.26298	0.883768	0.993806	0.0698238	0.168322	0.912914	0.538409	0.329044	0.193992	0.771726
C9JSK5	cAMP-dependent protein kinase type I-beta regulatory subunit (Fragment)	PRKAR1B	NA	NA	NA	NA	NA	NA	NA	NA	NA	NA	NA	NA	NA	NA	NA	NA
C9JSR1	Myotubularin-related protein 14	MTMR14	NA	NA	NA	NA	NA	NA	NA	NA	NA	NA	NA	NA	NA	NA	NA	NA
C9JVE2	DCN1-like protein	DCUN1D1	-0.927173	0.208745	-0.75939	0.317064	-0.799066	0.462101	-0.860962	0.532159	-0.838411	0.164408	-0.318155	0.733402	-0.867415	0.328593	-0.651903	0.457978
C9JZR2	Catenin delta-1	CTNND1	-0.517006	0.585228	-1.29576	0.142023	-0.189158	0.93427	-0.691518	0.787191	0.187056	0.863752	-0.200395	0.853081	-0.35931	0.828547	-0.411272	0.59336
D3YTB1	60S ribosomal protein L32 (Fragment)	RPL32	-0.0845017	0.917077	0.355994	0.696837	-0.391488	0.570776	0.442055	0.789592	-0.408838	0.299904	-0.373008	0.525376	-0.400935	0.65766	-0.714659	0.389262
D6RA31	Alpha-synuclein (Fragment)	SNCA	-0.92064	0.329353	-0.770055	0.43161	0.035107	0.989107	-0.312547	0.844979	NA	NA	NA	NA	NA	NA	NA	NA
D6RB85	Calnexin (Fragment)	CANX	NA	NA	NA	NA	NA	NA	NA	NA	NA	NA	NA	NA	NA	NA	NA	NA
D6RBW1	Eukaryotic translation initiation factor 4E	EIF4E	-0.897824	0.120637	-0.438587	0.519892	-0.803018	0.180337	-0.181644	0.889472	-0.22203	0.787622	-0.362597	0.815336	0.0507645	0.962444	-0.157465	0.908664
D6RBZ0	Heterogeneous nuclear ribonucleoprotein A/B	HNRNPAB	0.314749	0.523128	0.312816	0.384324	0.107821	0.911635	-0.0964253	0.934261	0.221728	0.722918	0.801257	0.506558	0.283047	0.703887	0.707967	0.478449
D6REB4	Polyadenylate-binding protein-interacting protein 1	PAIP1	-0.0207001	0.990123	-0.622379	0.625426	-0.407499	0.870362	-0.869072	0.69349	-0.896654	0.236225	0.305026	0.704164	-0.163044	0.883152	NA	NA
D6RER5	Septin-11	SEPTIN11	-0.919637	0.0158234	-0.622743	0.125821	-0.821953	0.154131	-0.564668	0.508335	-0.439213	0.29775	-0.866971	0.112759	-0.323677	0.541082	-0.687652	0.0712228
D6REX3	Protein transport protein Sec31A	SEC31A	0.137953	0.840198	0.336686	0.580989	0.145151	0.869114	0.42631	0.649353	-0.523418	0.191016	0.316413	0.502006	-0.0719926	0.929156	0.716876	0.30398
D6RF35	Vitamin D-binding protein	GC	3.17336	0.0127371	2.63991	0.0619059	2.16846	0.174662	1.52008	0.553444	NA	NA	NA	NA	NA	NA	NA	NA
D6RG19	Ribosomal protein L37	RPL37	-0.951712	0.48194	-0.385307	0.837328	-0.781202	0.648793	-0.116422	0.975718	-0.0692075	0.970392	-0.768035	0.579025	-0.161638	0.927011	-1.01009	0.434778
D6RHI9	Ribonuclease T2 (Fragment)	RNASET2	-0.989687	0.440506	-2.80717	0.0166477	-2.18926	0.0823876	-3.21991	0.0704204	-0.26945	0.834828	-0.350611	0.891716	-0.304942	0.855869	NA	NA
D6W5Y5	Cold inducible RNA binding protein, isoform CRA_c	CIRBP	0.246909	0.710639	1.41827	0.19561	0.440158	0.651324	0.115742	0.952001	-0.868654	0.198397	-0.841309	0.517321	-0.486309	0.619309	-0.851946	0.288197
D7RIG5	HLA class II histocompatibility antigen DR beta chain	HLA-DRB1	NA	NA	NA	NA	NA	NA	NA	NA	NA	NA	NA	NA	NA	NA	NA	NA
D9J307	HLA class I antigen	HLA-B	0.210514	0.898187	0.145432	0.935905	-0.0240755	0.993916	-0.472921	0.878146	0.271698	0.823792	-0.977924	0.467843	0.957454	0.543304	-0.265327	0.87958
E5RGR0	Acyl-protein thioesterase 1 (Fragment)	LYPLA1	-0.58195	0.0907483	-0.5851	0.123986	-0.552762	0.241381	-0.481037	0.5321	-0.589999	0.337138	-0.548691	0.629114	-0.0232659	0.974407	-0.30175	0.657325
E5RGY0	Derlin	DERL1	-0.353554	0.826044	0.502208	0.708941	0.458199	0.784043	0.724377	0.742493	0.00622615	0.996423	-0.20979	0.848585	-0.512486	0.679383	0.189425	0.869048
E5RH53	Regulator of microtubule dynamics protein 1	RMDN1	0.17187	0.917494	-0.452901	0.780245	0.444883	0.869114	-0.243351	0.947865	0.353337	0.782288	-0.00597469	0.996617	0.241863	0.879604	0.344661	0.85456
E5RHY6	Serine/threonine-protein kinase Sgk3 (Fragment)	SGK3	-0.755381	0.702272	-1.16482	0.364658	-0.854162	0.776065	-1.37654	0.53489	NA	NA	NA	NA	NA	NA	NA	NA
E5RIA4	Aspartyl aminopeptidase	DNPEP	-0.306672	0.769067	-0.493856	0.56513	-0.196763	0.934059	-0.341557	0.903095	-0.399657	0.565713	-0.0231711	0.980336	-0.121386	0.930349	0.391747	0.737449
E5RIZ4	39S ribosomal protein L15, mitochondrial (Fragment)	MRPL15	NA	NA	NA	NA	NA	NA	NA	NA	NA	NA	NA	NA	NA	NA	NA	NA
E7EM64	COP9 signalosome complex subunit 6	COPS6	0.677812	0.220856	0.67802	0.213739	0.626872	0.544019	0.669226	0.643045	-0.689537	0.101441	-0.227902	0.662933	-0.382596	0.687505	-0.148499	0.8589
E7EPA1	Phosphoribosyl pyrophosphate synthase-associated protein 2 (Fragment)	PRPSAP2	0.013207	0.990873	-0.086269	0.955658	0.219881	0.944813	-0.185858	0.959079	NA	NA	NA	NA	NA	NA	NA	NA
E7EPT4	NADH dehydrogenase [ubiquinone] flavoprotein 2, mitochondrial	NDUFV2	NA	NA	NA	NA	NA	NA	NA	NA	1.88195	0.28137	-1.56066	0.578966	0.939763	0.802369	NA	NA
E7EQ64	Trypsin-1	PRSS1	1.32024	0.654843	1.21286	0.709127	1.23119	0.830065	1.09546	0.889472	-0.585568	0.774988	0.787378	0.599667	-1.21566	0.652756	0.589134	0.55308
E7EQ69	N-alpha-acetyltransferase 50	NAA50	0.771325	0.415547	0.959083	0.291682	0.0945554	0.972192	0.363745	0.889472	-0.88479	0.407582	-0.0636886	0.97898	-0.388113	0.834509	0.284132	0.898301
E7EQB2	Lactotransferrin (Fragment)	LTF	3.15343	0.0117297	3.04241	0.0243134	1.93108	0.188448	1.62177	0.476823	-2.45258	0.0729342	1.43065	0.36519	-1.94665	0.305681	0.876751	0.609675
E7EQL5	Cytoplasmic dynein 1 intermediate chain 2 (Fragment)	DYNC1I2	-0.507679	0.719753	-0.701155	0.579716	-0.104961	0.967993	-0.647345	0.807975	-0.0161784	0.992819	0.521486	0.683223	-0.341486	0.79142	0.233897	0.810457
E7ES96	Presenilin	PSEN1	NA	NA	NA	NA	NA	NA	NA	NA	-0.534456	0.498739	-0.431983	0.579437	-0.815658	0.366	-0.548256	0.403736
E7ESC6	Exportin-7	XPO7	-0.0291486	0.976894	-0.376687	0.612225	0.224702	0.886067	-0.340078	0.844979	NA	NA	NA	NA	NA	NA	NA	NA
E7ESJ7	Protein FAM114A2	FAM114A2	0.132931	0.959169	0.469381	0.869891	0.609367	0.878798	0.361196	0.945464	NA	NA	NA	NA	NA	NA	NA	NA
E7EU96	Casein kinase II subunit alpha	CSNK2A1	-0.598331	0.589591	-0.659999	0.566826	-0.613291	0.727773	-0.775194	0.721133	0.135477	0.928976	0.166678	0.956593	0.454309	0.80422	0.233027	0.933334
E7EWE1	Ubiquitin-like modifier-activating enzyme 5	UBA5	NA	NA	NA	NA	NA	NA	NA	NA	-0.535926	0.691258	0.695764	0.455013	0.118907	0.95117	NA	NA
E7EWW0	VPS35 endosomal protein sorting factor-like	VPS35L	-0.500974	0.46406	-1.08204	0.0808826	-0.0672581	0.960738	-0.816942	0.280495	-0.503334	0.426008	NA	NA	-0.877515	0.257134	NA	NA
E7EX17	Eukaryotic translation initiation factor 4B	EIF4B	0.000147227	0.999792	-0.0185597	0.984652	-0.205281	0.880718	-0.193415	0.922916	0.0657731	0.9475	0.362874	0.807303	0.0535062	0.957531	0.0922067	0.933334
E7EX90	Dynactin subunit 1	DCTN1	0.254399	0.713913	-0.0847516	0.920705	0.298979	0.804942	0.00723033	0.997799	-0.343415	0.396208	0.313037	0.542678	-0.180433	0.815586	0.392967	0.470268
E9PB61	THO complex subunit 4	ALYREF	0.201172	0.825506	0.29851	0.734677	0.344628	0.7069	-0.158572	0.928795	-0.505674	0.34445	-0.181395	0.816692	-1.0662	0.205268	-0.986835	0.21614
E9PC15	Acylglycerol kinase, mitochondrial	AGK	0.866733	0.727819	0.0435622	0.990278	0.784508	0.880807	0.0829909	0.991595	-1.59249	0.0958328	-0.688345	0.402969	-1.03844	0.544739	0.105025	0.946813
E9PC47	LIM domain kinase 1	LIMK1	NA	NA	NA	NA	NA	NA	NA	NA	NA	NA	NA	NA	NA	NA	NA	NA
E9PC52	Histone-binding protein RBBP7	RBBP7	-0.529069	0.678273	-0.722107	0.517701	-0.390344	0.870362	-0.617183	0.816678	NA	NA	NA	NA	NA	NA	NA	NA
E9PC62	CUGBP Elav-like family member 2	CELF2	-0.396621	0.760063	-0.858852	0.447483	-0.556081	0.66144	-0.510027	0.721133	0.0187005	0.988892	-0.260451	0.619254	0.269677	0.729907	0.54739	0.512118
E9PCW1	Golgi SNAP receptor complex member 1	GOSR1	-1.59008	0.228758	-1.0486	0.518454	-1.61587	0.544019	-0.955218	0.826156	2.11863	0.0705249	-0.442873	0.823111	2.21243	0.130711	NA	NA
E9PDM8	Protein transport protein Sec24D	SEC24D	0.80594	0.276985	0.572696	0.50792	0.443532	0.603172	0.329112	0.816541	0.24709	0.809514	1.24367	0.163839	0.847173	0.366	1.67246	0.0472116
E9PE82	Short-chain-specific acyl-CoA dehydrogenase, mitochondrial	ACADS	0.25677	0.901556	0.0749865	0.976975	0.329064	0.898045	0.67164	0.856717	-1.46639	0.213338	0.167898	0.956593	-2.23683	0.205268	NA	NA
E9PEP6	Neuropilin	NRP1	-0.642025	0.585228	0.287242	0.827877	0.253915	0.959086	1.25391	0.744385	NA	NA	NA	NA	NA	NA	NA	NA
E9PF16	Medium-chain acyl-CoA ligase ACSF2, mitochondrial	ACSF2	NA	NA	NA	NA	NA	NA	NA	NA	-0.831328	0.444796	-0.638579	0.762665	-1.59671	0.303611	-1.18583	0.408674
E9PF17	Versican core protein	VCAN	2.66356	0.219007	1.91615	0.4372	2.36909	0.343988	1.44683	0.74142	NA	NA	NA	NA	NA	NA	NA	NA
E9PF49	NADH dehydrogenase [ubiquinone] 1 beta subcomplex subunit 9	NDUFB9	-0.4749	0.731723	-0.447826	0.779172	-0.552686	0.821653	-0.413747	0.889472	0.400521	0.676749	-0.807607	0.382635	0.0566278	0.965047	NA	NA
E9PFF5	Fragile X mental retardation syndrome-related protein 1	FXR1	-0.303981	0.844102	-0.854276	0.43161	0.143126	0.959086	-0.344148	0.895317	0.221005	0.853621	-0.390259	0.84993	0.0673349	0.962828	-0.376316	0.740814
E9PFH4	Transportin-3	TNPO3	-0.45669	0.644382	0.463802	0.707385	-0.562978	0.647459	0.756509	0.720124	0.00130764	0.999599	0.882899	0.565136	0.358182	0.784175	0.750849	0.512017
E9PFR3	Serine/threonine-protein phosphatase 2A 56 kDa regulatory subunit	PPP2R5D	-1.26468	0.373094	-1.02225	0.523418	-0.622196	0.795188	-0.597592	0.858702	-0.0866936	0.967381	0.638653	0.750338	-0.822983	0.671072	0.833325	0.56398
E9PFT6	Hemoglobin subunit delta	HBD	3.18396	0.000385376	2.50774	0.00545549	2.10617	0.184893	0.850678	0.79248	-1.46539	0.0729342	2.4707	0.0147802	-2.36503	0.172283	0.908836	0.470768
E9PG46	AP2-associated protein kinase 1	AAK1	NA	NA	NA	NA	NA	NA	NA	NA	NA	NA	0.046527	0.95063	NA	NA	NA	NA
E9PIN5	Tumor protein p53-inducible protein 11 (Fragment)	TP53I11	NA	NA	NA	NA	NA	NA	NA	NA	NA	NA	0.190849	0.863105	NA	NA	NA	NA
E9PK25	Cofilin-1	CFL1	0.310063	0.54106	0.282402	0.61586	0.257146	0.784647	0.246475	0.847413	-0.600752	0.164921	0.850747	0.354688	-0.318675	0.686062	0.910805	0.259647
E9PK52	Band 4.1-like protein 2	EPB41L2	-0.545867	0.584214	-1.301	0.140494	-0.958587	0.227934	-1.3186	0.231919	-0.455562	0.655718	-0.257647	0.875934	-0.686375	0.540172	-0.804921	0.475627
E9PK54	Heat shock cognate 71 kDa protein (Fragment)	HSPA8	-0.245988	0.787842	0.0568552	0.955658	0.238249	0.841968	0.544773	0.465695	-0.209828	0.741716	-0.243118	0.841696	0.00693263	0.99485	0.45174	0.715098
E9PKG1	Protein arginine N-methyltransferase 1	PRMT1	-1.51751	0.0314848	-1.03212	0.213397	-1.32132	0.216671	-0.894369	0.658026	0.517554	0.457605	-0.486242	0.640131	0.0244585	0.984576	-0.302054	0.782039
E9PKU7	Neutral alpha-glucosidase AB	GANAB	NA	NA	NA	NA	NA	NA	NA	NA	1.72754	0.129752	-0.567454	0.662725	2.34966	0.204356	NA	NA
E9PLK3	Aminopeptidase	NPEPPS	-0.310441	0.13637	-0.174622	0.512901	-0.255558	0.301595	-0.155107	0.767501	-0.539447	0.0729342	-0.0712022	0.941976	-0.360527	0.271729	0.0853123	0.921054
E9PMV2	HLA class II histocompatibility antigen, DQ alpha 1 chain (Fragment)	HLA-DQA1	0.884485	0.585228	2.06606	0.0927563	0.69888	0.870936	1.9562	0.389849	-0.309445	0.760347	1.24739	0.343963	-0.797424	0.666423	NA	NA
E9PN48	ADP-ribosylation factor GTPase-activating protein 2 (Fragment)	ARFGAP2	1.26833	0.765912	0.926615	0.828208	1.08231	0.898045	1.33373	0.905189	-0.480389	0.877163	0.469567	0.788056	-0.384548	0.930349	1.03532	0.35472
E9PPJ0	Splicing factor 3B subunit 2	SF3B2	0.17616	0.87547	0.646088	0.462685	0.543207	0.603346	0.519523	0.785096	-0.0101248	0.992819	-0.352243	0.73396	-0.353244	0.772982	-0.328909	0.807276
E9PQE8	Trafficking protein particle complex subunit	TRAPPC4	NA	NA	NA	NA	NA	NA	NA	NA	NA	NA	NA	NA	NA	NA	NA	NA
E9PQX9	Dr1-associated corepressor	DRAP1	-0.112619	0.97994	1.15149	0.770922	-0.140284	0.993916	0.979197	0.9426	-0.911301	0.66978	NA	NA	-1.0013	0.828547	NA	NA
E9PRJ8	Tetraspanin (Fragment)	CD81	-1.65418	0.0256825	0.0309941	0.985838	-2.46567	0.000532137	0.0952584	0.938747	0.587467	0.505441	-0.959942	0.554231	1.0836	0.189973	-1.13758	0.39783
E9PSI1	Transmembrane 9 superfamily member	3 SV	1.45382	0.249391	1.10206	0.381711	1.10748	0.669881	0.772315	0.869357	NA	NA	NA	NA	NA	NA	NA	NA
F5GWI4	Adenosine deaminase	ADA	0.296167	0.807108	-1.45037	0.166656	1.34786	0.285966	-0.974314	0.670222	0.400039	0.609386	1.24498	0.402969	0.937914	0.447456	NA	NA
F5GWT4	Serine/threonine-protein kinase WNK1	WNK1	NA	NA	NA	NA	NA	NA	NA	NA	-2.19427	0.170978	0.447463	0.863351	NA	NA	0.130295	0.963402
F5GXS0	Complement C4-B	C4B	2.8458	0.0272504	3.20104	0.0188223	1.62131	0.299802	1.5104	0.489728	-0.981494	0.566133	2.30672	0.215304	-1.11805	0.581434	0.691671	0.488206
F5GXX5	Dolichyl-diphosphooligosaccharide--protein glycosyltransferase subunit DAD1	DAD1	0.0861976	0.905922	0.106155	0.898451	-0.454975	0.616902	-0.285683	0.881027	1.00297	0.0257747	0.248877	0.83052	0.690458	0.380112	-0.0833136	0.961252
F5GYQ1	V-type proton ATPase subunit	ATP6V0D1	1.21668	0.000397879	1.0025	0.00167523	0.995441	0.0400768	0.682766	0.198397	-0.0782328	0.885452	0.0934456	0.934187	0.103803	0.847435	0.159347	0.83396
F5GYT8	Methylcrotonoyl-CoA carboxylase subunit alpha, mitochondrial	MCCC1	0.0404178	0.986926	0.600129	0.832637	-0.0842082	0.993916	0.655389	0.928211	-0.649287	0.603165	-0.654827	0.406643	-0.801314	0.65766	-0.541781	0.517395
F5GZ78	Paxillin	PXN	NA	NA	NA	NA	NA	NA	NA	NA	NA	NA	NA	NA	NA	NA	NA	NA
F5GZG1	Ras-related protein Rap-1b (Fragment)	RAP1B	-0.266036	0.719753	-0.536197	0.36057	-0.192743	0.876382	-0.621144	0.643045	1.65214	0.0542343	0.262222	0.923677	1.13265	0.302887	NA	NA
F5GZS6	4F2 cell-surface antigen heavy chain	SLC3A2	0.380622	0.279096	-0.282591	0.518177	0.145488	0.880718	0.327531	0.785096	0.0581988	0.905274	0.444001	0.525376	0.132947	0.808281	0.462508	0.340837
F5GZZ9	Scavenger receptor cysteine-rich type 1 protein M130	CD163	-0.103771	0.887204	-4.24343	5.35024e-07	0.135432	0.900353	-3.25594	0.00146738	-0.32258	0.476016	-0.365167	0.705357	-0.821108	0.181288	-0.921358	0.223456
F5H053	Phospholipase B-like (Fragment)	PLBD1	NA	NA	NA	NA	NA	NA	NA	NA	NA	NA	NA	NA	NA	NA	NA	NA
F5H269	DmX-like protein 1	DMXL1	NA	NA	NA	NA	NA	NA	NA	NA	NA	NA	NA	NA	NA	NA	NA	NA
F5H365	Protein transport protein SEC23	SEC23A	0.448865	0.632311	0.566069	0.510264	0.826821	0.404791	0.296675	0.904368	0.163788	0.839133	0.498388	0.578146	0.0942335	0.930349	0.525635	0.543419
F5H3Z4	Folate receptor beta (Fragment)	FOLR2	-0.568525	0.867219	-2.98916	0.267477	-0.35295	0.959086	-2.63706	0.665588	NA	NA	NA	NA	NA	NA	NA	NA
F5H442	Tumor susceptibility gene 101 protein	TSG101	-0.268764	0.914695	-0.502543	0.846854	-0.3687	0.935407	-0.515854	0.941475	-0.328173	0.856494	-0.378619	0.922033	-0.504966	0.834509	NA	NA
F5H479	Ragulator complex protein LAMTOR1	LAMTOR1	-1.0227	0.65427	-0.477147	0.85788	-0.777649	0.870362	-0.463171	0.9426	0.509552	0.72204	-0.545966	0.705357	0.442272	0.828547	-0.967517	0.281307
F5H5D3	Tubulin alpha chain	TUBA1C	-0.601436	0.405634	-1.04207	0.118965	-0.2136	0.891398	-0.526174	0.719932	-0.0836677	0.928207	-0.498385	0.585516	0.0228088	0.984096	-0.070005	0.955011
F5H5N2	Iron-sulfur cluster assembly enzyme ISCU, mitochondrial	ISCU	NA	NA	NA	NA	NA	NA	NA	NA	NA	NA	-0.52942	0.583006	NA	NA	NA	NA
F5H658	ATP-dependent RNA helicase DHX8	DHX8	NA	NA	NA	NA	NA	NA	NA	NA	NA	NA	NA	NA	NA	NA	NA	NA
F6QDS0	HCG2043426, isoform CRA_b	hCG_2043426	-0.272508	0.900732	-0.563839	0.744049	0.0338476	0.993916	-0.419693	0.928211	-0.768173	0.407582	0.306756	0.455758	-0.835784	0.560384	0.282399	0.634893
F6SFZ6	P2X purinoceptor 4	P2RX4	1.05206	0.585777	0.617642	0.783361	1.03898	0.710188	0.828105	0.859146	1.23812	0.390201	1.57667	0.403975	1.11962	0.542939	NA	NA
F6T1Q0	2',5'-phosphodiesterase 12	PDE12	-0.661233	0.649468	-1.19171	0.344188	-0.681495	0.752105	-0.543919	0.870635	0.261452	0.817105	0.115121	0.912914	-0.103615	0.948088	-0.403541	0.699586
F6TLX2	Glyoxalase domain-containing protein 4	GLOD4	0.108539	0.909785	0.020629	0.988049	0.0395439	0.99379	-0.183585	0.9426	-0.0757478	0.928699	-0.00684856	0.993269	0.378955	0.703753	0.285125	0.719505
F6WIT2	Serine/threonine-protein phosphatase 2A activator	PTPA	-0.220068	0.867219	0.0758047	0.965509	-0.494193	0.712991	-0.654556	0.758989	NA	NA	NA	NA	NA	NA	NA	NA
F8VQE1	LIM domain and actin-binding protein 1	LIMA1	NA	NA	NA	NA	NA	NA	NA	NA	2.07969	0.424461	0.90569	0.753509	NA	NA	1.1942	0.624129
F8VQX6	Methyltransferase-like protein 7A (Fragment)	METTL7A	0.55721	0.814069	-0.0882645	0.976975	0.603806	0.892191	0.0221608	0.997799	0.259075	0.832538	0.525328	0.309039	-0.256199	0.886074	0.36412	0.604927
F8VRD8	NADH dehydrogenase [ubiquinone] 1 alpha subcomplex subunit 12	NDUFA12	-0.625146	0.894052	0.0395935	0.995254	-1.39034	0.83654	-0.561886	0.959013	-0.688085	0.69997	-0.393958	0.778198	-0.549235	0.815586	-0.978614	0.389325
F8VRJ6	Thiamin pyrophosphokinase 1 (Fragment)	TPK1	NA	NA	NA	NA	NA	NA	NA	NA	NA	NA	NA	NA	NA	NA	NA	NA
F8VV59	Nucleosome assembly protein 1-like 1	NAP1L1	-0.761367	0.232178	0.122223	0.907996	-0.544159	0.495526	0.436392	0.721133	-0.728904	0.206895	-0.245362	0.770662	-0.56918	0.497114	-0.225341	0.848753
F8VVM2	Phosphate carrier protein, mitochondrial	SLC25A3	-1.17757	0.632311	-1.87446	0.387876	-1.7957	0.583615	-0.29664	0.975718	-0.135355	0.954791	-1.97551	0.149772	-0.371489	0.869593	-2.13998	0.0728218
F8VVT7	Charged multivesicular body protein 1a	CHMP1A	-0.627331	0.803436	0.0987898	0.980135	-0.0100215	0.995631	0.54724	0.938747	-0.556412	0.716402	1.12607	0.531158	-1.59464	0.39768	NA	NA
F8VWK8	Tetraspanin (Fragment)	CD63	1.6639	0.00682649	2.12945	0.00398473	0.491362	0.719826	1.01741	0.423753	-0.0398845	0.964724	1.2977	0.0826584	0.201809	0.862228	0.824947	0.35805
F8VXU5	Vacuolar protein sorting-associated protein 29	VPS29	-0.118111	0.719129	-0.428774	0.0788408	0.00361559	0.993916	-0.297092	0.489791	-0.0457405	0.897173	0.0899946	0.912914	-0.00588304	0.990088	0.359596	0.612015
F8VZX2	Poly(rC)-binding protein 2	PCBP2	-0.473455	0.148455	0.0610217	0.936783	-0.335527	0.380487	0.0285297	0.979396	-0.744706	0.252813	-0.409215	0.826158	-0.68209	0.558852	-0.658607	0.643839
F8W031	DUF3456 domain-containing protein (Fragment)	1 SV	NA	NA	NA	NA	NA	NA	NA	NA	NA	NA	NA	NA	NA	NA	NA	NA
F8W6I7	Heterogeneous nuclear ribonucleoprotein A1	HNRNPA1	-0.0386087	0.959531	-0.352988	0.524385	-0.071768	0.94974	-0.361843	0.724817	0.64286	0.236225	0.0272125	0.979788	0.591498	0.462639	0.155946	0.918064
F8W726	Ubiquitin-associated protein 2-like	UBAP2L	-0.0982091	0.855668	0.730647	0.168272	0.0330443	0.960738	0.235284	0.73569	-0.659453	0.27301	0.0700007	0.964765	-0.938313	0.368197	-0.465474	0.71967
F8W733	BRISC and BRCA1-A complex member 2 (Fragment)	BABAM2	-0.310233	0.949121	-0.206561	0.967487	-0.435676	0.960484	-0.240381	0.979396	-0.868829	0.610266	0.330791	0.850943	-0.856426	0.75692	-0.00560568	0.99564
F8W7C6	60S ribosomal protein L10	RPL10	0.171354	0.951606	-0.510378	0.787824	NA	NA	NA	NA	NA	NA	NA	NA	NA	NA	NA	NA
F8W7E0	Calpastatin (Fragment)	CAST	1.09466	0.844102	0.669011	0.905284	NA	NA	NA	NA	NA	NA	NA	NA	NA	NA	NA	NA
F8W7Q4	Protein FAM162A	FAM162A	-0.591369	0.493752	-0.652673	0.447483	-0.603902	0.497143	-0.799411	0.5321	0.15992	0.823792	-1.2673	0.0682787	-0.517249	0.534093	-1.43948	0.0895543
F8W8I6	Nucleolysin TIA-1 isoform p40	TIA1	-1.06624	0.526944	-1.08174	0.541299	-0.771316	0.798185	-0.857241	0.824186	0.281958	0.813113	0.501714	0.485276	-0.320638	0.835777	0.288581	0.67929
F8W914	Reticulon	RTN4	-0.000712352	0.999747	-0.0569237	0.975644	0.0482422	0.989107	-0.134356	0.964556	0.556707	0.549971	-0.388831	0.80725	0.386574	0.737439	-0.0680245	0.963402
F8W9B8	Exocyst complex component 5	EXOC5	-0.244712	0.914023	-0.172058	0.947665	-0.601551	0.883637	-0.53451	0.922916	NA	NA	NA	NA	NA	NA	NA	NA
F8W9P4	Phosphatidylinositol 4,5-bisphosphate 3-kinase catalytic subunit	PIK3CD	NA	NA	NA	NA	NA	NA	NA	NA	NA	NA	NA	NA	NA	NA	NA	NA
F8W9U3	Protein ABHD14B	ABHD14B	0.775043	0.727517	0.764706	0.722162	1.34323	0.586752	1.18411	0.720526	-1.35794	0.279856	-0.149874	0.932053	-0.838442	0.609626	0.726747	0.564554
F8W9X7	Coiled-coil domain-containing protein 93	CCDC93	NA	NA	NA	NA	NA	NA	NA	NA	NA	NA	NA	NA	NA	NA	NA	NA
F8WAN9	GMP reductase	GMPR2	0.607344	0.647992	0.530163	0.702333	0.519149	0.795714	0.161555	0.967693	-0.819316	0.313246	0.317038	0.760968	-0.920568	0.405781	-0.06457	0.963402
F8WE88	Unconventional myosin-Va	MYO5A	NA	NA	NA	NA	NA	NA	NA	NA	NA	NA	NA	NA	NA	NA	NA	NA
F8WF69	Clathrin light chain	CLTA	NA	NA	NA	NA	NA	NA	NA	NA	-0.528276	0.861083	NA	NA	NA	NA	NA	NA
F8WJN3	Cleavage and polyadenylation-specificity factor subunit 6	CPSF6	-0.48761	0.649468	-0.463975	0.671685	-0.312096	0.87247	-0.361121	0.889472	0.926961	0.142878	0.391248	0.551635	0.474432	0.659627	-0.0917042	0.946813
G0XQ39	STIM1L	STIM1	0.189556	0.844102	0.0861973	0.948253	0.0720799	0.978284	-0.00524286	0.997949	0.52193	0.55331	0.343856	0.853081	0.528399	0.708466	0.959394	0.448929
G3V0E4	Mitochondrial-processing peptidase subunit beta	PMPCB	0.525505	0.905193	-0.114364	0.981311	0.712129	0.934059	-0.317856	0.975718	-1.41745	0.28137	-0.209759	0.902405	-1.46979	0.511522	-0.175817	0.908664
G3V0I5	NADH dehydrogenase [ubiquinone] flavoprotein 1, mitochondrial	NDUFV1	-0.330146	0.789551	0.368556	0.785143	-0.270027	0.898045	0.514217	0.856717	0.479186	0.524284	-0.491849	0.430728	0.0857321	0.941712	-0.581246	0.312088
G3V180	Dipeptidyl peptidase 3	DPP3	0.141743	0.836304	0.345699	0.582284	0.172538	0.870362	0.372771	0.721133	-0.266149	0.408406	0.269144	0.643784	-0.156148	0.710687	0.209165	0.731516
G3V1R5	Nardilysin	NRDC	-1.34182	0.39516	-1.09355	0.540906	-0.993568	0.717651	-0.502253	0.928211	-1.13333	0.287646	0.416159	0.658217	-1.846	0.205268	0.0618253	0.916544
G3V203	60S ribosomal protein L18	RPL18	-0.171251	0.683235	0.213798	0.744831	-0.309471	0.525466	0.260179	0.85671	-0.0990329	0.821797	-0.0509752	0.94873	-0.122842	0.874701	-0.184332	0.826786
G3V220	Transcription elongation regulator 1	TCERG1	NA	NA	NA	NA	NA	NA	NA	NA	0.111978	0.96088	-0.455059	0.824989	NA	NA	NA	NA
G3V325	ATP5MF-PTCD1 readthrough	ATP5MF-PTCD1	-0.572841	0.453572	-0.972689	0.185056	-0.89965	0.179948	-1.09582	0.139925	1.14054	0.049499	-0.305763	0.749632	0.881006	0.205858	-0.570243	0.557825
G3V3E8	NPC intracellular cholesterol transporter 2	NPC2	0.980567	0.0632508	-0.630789	0.415967	0.681895	0.18533	-0.72079	0.54404	0.693404	0.187439	1.26992	0.299639	-0.275161	0.807789	0.150798	0.947904
G3V3H3	Kinesin light chain 1	KLC1	-0.186426	0.538067	-0.0572426	0.920705	-0.127411	0.870362	0.114871	0.934261	-0.39135	0.492984	0.240224	0.895598	-0.676906	0.493468	0.0213608	0.992604
G3V4P8	Glia maturation factor beta (Fragment)	GMFB	-0.706457	0.632311	-1.07431	0.361231	0.35102	0.907268	-0.42445	0.921077	NA	NA	NA	NA	NA	NA	NA	NA
G3V4T2	Polyadenylate-binding protein 2	PABPN1	0.473151	0.851732	1.36164	0.534646	0.2638	0.959086	0.116524	0.981381	-0.1801	0.907391	-0.275232	0.488327	0.278626	0.878521	-0.267208	0.577164
G3V599	Melanoma inhibitory activity protein 2	MIA2	NA	NA	NA	NA	NA	NA	NA	NA	0.0621718	0.973995	-0.531943	0.643784	0.709543	0.65427	NA	NA
G3V5T0	Maleylacetoacetate isomerase	GSTZ1	-0.318879	0.846871	-0.0236757	0.992482	-0.115605	0.973804	-0.122114	0.978064	1.03731	0.150549	0.142031	0.905204	1.13329	0.251171	0.778498	0.499284
G5E9F5	MpV17 transgene, murine homolog, glomerulosclerosis, isoform CRA_d	MPV17	-1.14138	0.589591	-1.30021	0.546949	-0.51353	0.789919	-0.57266	0.840356	-0.906315	0.444796	-0.322808	0.822987	-1.97239	0.16071	-0.50645	0.678952
G5EA06	28S ribosomal protein S27, mitochondrial	MRPS27	NA	NA	NA	NA	NA	NA	NA	NA	1.71148	0.324283	-0.117638	0.966684	NA	NA	NA	NA
G5EA09	Syndecan binding protein (Syntenin), isoform CRA_a	SDCBP	-0.0412236	0.97894	0.377862	0.764704	-0.50073	0.684009	-0.122391	0.96526	-0.755158	0.410924	0.273288	0.884723	-0.517276	0.659627	0.0300758	0.985465
H0Y2W2	ATPase family AAA domain-containing protein 3A (Fragment)	ATAD3A	NA	NA	NA	NA	NA	NA	NA	NA	NA	NA	-1.31699	0.242503	NA	NA	NA	NA
H0Y368	Dolichol-phosphate mannosyltransferase subunit 1 (Fragment)	DPM1	-0.0981945	0.961232	-0.107491	0.966787	0.253318	0.957989	0.179455	0.975718	-0.446283	0.676097	-0.334705	0.815336	-1.11173	0.450604	-0.643241	0.416709
H0Y3M2	BUB3-interacting and GLEBS motif-containing protein ZNF207 (Fragment)	ZNF207	0.0529108	0.96009	0.51977	0.651358	0.347892	0.83654	-0.0657899	0.978383	-0.999608	0.28137	-1.00801	0.515383	-0.506482	0.760915	-0.624833	0.70612
H0Y3M3	Echinoderm microtubule-associated protein-like 3 (Fragment)	EML3	NA	NA	NA	NA	NA	NA	NA	NA	NA	NA	NA	NA	NA	NA	NA	NA
H0Y3P2	Eukaryotic translation initiation factor 4 gamma 2	EIF4G2	-0.314624	0.36701	-0.0673527	0.91141	-0.47854	0.369817	0.0451667	0.975718	-0.0583333	0.897173	0.408575	0.578966	-0.0272262	0.968931	0.287335	0.694909
H0Y4E0	Ubiquitin carboxyl-terminal hydrolase isozyme L5 (Fragment)	UCHL5	NA	NA	NA	NA	NA	NA	NA	NA	NA	NA	NA	NA	NA	NA	NA	NA
H0Y4R1	Inosine-5'-monophosphate dehydrogenase 2 (Fragment)	IMPDH2	0.130359	0.814146	-0.232953	0.671685	0.0900877	0.934059	-0.200132	0.881613	-0.644211	0.150887	0.134368	0.90058	-0.696446	0.257134	-0.116711	0.866755
H0Y5K5	Endoplasmic reticulum-Golgi intermediate compartment protein 3 (Fragment)	ERGIC3	NA	NA	NA	NA	NA	NA	NA	NA	-1.55485	0.15244	-1.05904	0.595481	-0.769489	0.68717	NA	NA
H0Y858	Uncharacterized protein (Fragment)	4 SV	NA	NA	NA	NA	NA	NA	NA	NA	NA	NA	1.27802	0.284758	NA	NA	0.735816	0.633084
H0Y993	DEK oncogene (DNA binding), isoform CRA_b	DEK	0.0997868	0.9521	0.66888	0.589732	0.574279	0.726909	1.10852	0.377757	0.480305	0.735515	0.806641	0.740641	-0.241481	0.889642	1.09994	0.523011
H0YA96	Heterogeneous nuclear ribonucleoprotein D0 (Fragment)	HNRNPD	-0.194317	0.867219	0.330666	0.729163	-0.242973	0.898045	-0.362778	0.868885	0.947791	0.142878	0.802569	0.354181	1.24426	0.261509	0.48269	0.633084
H0YAZ9	Cyclin-dependent kinase 16 (Fragment)	CDK16	NA	NA	NA	NA	NA	NA	NA	NA	NA	NA	NA	NA	NA	NA	NA	NA
H0YBZ2	HLA class II histocompatibility antigen gamma chain (Fragment)	CD74	-0.822514	0.220856	0.0986774	0.945646	-1.29813	0.220739	-0.0225064	0.993404	0.922242	0.113265	-0.162631	0.919193	0.118188	0.891254	-0.435734	0.506134
H0YD13	CD44 antigen	CD44	1.25611	0.0034687	2.03165	3.44474e-05	1.98307	0.00592432	1.4405	0.0160714	-0.926844	0.0253924	0.879495	0.09978	-0.451981	0.401639	1.22888	0.0171945
H0YD64	Solute carrier family 43 member 3 (Fragment)	SLC43A3	-0.474396	0.719496	-0.627585	0.670215	0.887033	0.539081	1.25474	0.520815	0.616602	0.612262	-1.95959	0.287886	0.567513	0.697018	-0.992757	0.416709
H0YDU8	Serine/threonine-protein phosphatase (Fragment)	PPP5C	-0.146234	0.969384	0.418014	0.916226	-0.573491	0.928464	0.0719069	0.993404	-0.53547	0.790146	0.228884	0.905204	-0.715929	0.802896	-0.179967	0.918064
H0YFD6	Trifunctional enzyme subunit alpha, mitochondrial	HADHA	1.12784	0.0162652	0.841346	0.103066	0.979204	0.117531	0.790049	0.33053	0.266334	0.647013	0.435609	0.615911	0.160204	0.828547	0.512677	0.39783
H0YHG0	Uncharacterized protein (Fragment)	1 SV	0.182708	0.950816	1.24651	0.623533	0.381718	0.934059	0.822569	0.895317	-1.45666	0.407582	NA	NA	-1.70683	0.480571	NA	NA
H0YHX9	Nascent polypeptide-associated complex subunit alpha	NACA	0.148914	0.873031	-0.186198	0.839461	0.516606	0.502443	0.371006	0.803742	0.0838088	0.928699	0.0477783	0.979634	0.0657767	0.966348	-0.0761921	0.969625
H0YJ83	Ras and Rab interactor 3 (Fragment)	RIN3	-0.608848	0.612078	-0.893632	0.34144	-0.604482	0.692701	-0.763603	0.671525	NA	NA	NA	NA	NA	NA	NA	NA
H0YJP4	Dehydrogenase/reductase SDR family member 2, mitochondrial (Fragment)	DHRS2	NA	NA	NA	NA	NA	NA	NA	NA	NA	NA	NA	NA	NA	NA	NA	NA
H0YL72	Isocitrate dehydrogenase [NAD] subunit alpha, mitochondrial	IDH3A	-0.847901	0.00521473	-0.58741	0.0570596	-0.838044	0.0877962	-0.22365	0.846218	-0.0421231	0.971244	-1.33234	0.278249	-0.240101	0.80986	-1.21697	0.175245
H0YMG7	Retinal dehydrogenase 2	ALDH1A2	-2.72982	0.00619761	0.142301	0.927716	-3.09688	0.0333689	-0.788734	0.758989	-0.790163	0.444796	-2.22962	0.0318784	-0.543408	0.774782	-2.59913	0.00357083
H0YNG3	Signal peptidase complex catalytic subunit SEC11	SEC11A	0.949483	0.00257862	0.589897	0.042768	0.7292	0.0369771	0.377694	0.323269	1.29652	0.00393168	0.961093	0.267829	0.965419	0.0108941	0.897723	0.26435
H3BMM9	RNA-binding protein with serine-rich domain 1 (Fragment)	RNPS1	-1.11972	0.750319	-0.0859356	0.988049	-0.124569	0.993916	0.67979	0.9426	0.817261	0.621525	-0.305753	0.850943	-0.875517	0.730737	NA	NA
H3BN98	Uncharacterized protein (Fragment)	4 SV	0.275776	0.77017	0.530136	0.474902	-0.265912	0.87247	0.291901	0.881027	0.0704425	0.917666	0.278696	0.762665	0.199773	0.807509	0.109425	0.908664
H3BNC9	Uncharacterized protein	3 SV	0.115154	0.654235	0.515268	0.143187	-0.0156979	0.988115	0.374112	0.596279	-0.0327507	0.887025	0.335347	0.45773	-0.0402329	0.956057	0.100004	0.917233
H3BPE1	Microtubule-actin cross-linking factor 1, isoforms 1/2/3/5	MACF1	0.502981	0.414487	-0.489797	0.502997	0.266286	0.880718	-0.437683	0.85671	0.601666	0.403191	-0.321402	0.823111	0.633919	0.624815	-0.539973	0.624905
H3BPG7	Anamorsin	CIAPIN1	NA	NA	NA	NA	NA	NA	NA	NA	NA	NA	NA	NA	NA	NA	NA	NA
H3BPJ9	NADH dehydrogenase [ubiquinone] 1 beta subcomplex subunit 10	NDUFB10	-0.596058	0.589591	-0.330471	0.817143	-0.7062	0.558406	-0.615956	0.758989	0.709622	0.343068	-0.565217	0.382635	0.302403	0.74489	-0.787306	0.0367954
H3BPT3	Group XV phospholipase A2 (Fragment)	PLA2G15	1.26842	0.414487	-0.494186	0.846854	NA	NA	NA	NA	1.22695	0.221367	1.70649	0.0382985	NA	NA	0.651669	0.694891
H3BQ52	cAMP-regulated phosphoprotein 19	ARPP19	NA	NA	NA	NA	NA	NA	NA	NA	NA	NA	NA	NA	NA	NA	NA	NA
H3BQQ9	SUMO-conjugating enzyme UBC9 (Fragment)	UBE2I	-0.447754	0.871149	-0.574086	0.793441	-0.352191	0.934059	-0.374007	0.945464	NA	NA	NA	NA	NA	NA	NA	NA
H3BQZ7	HCG2044799	HNRNPUL2-BSCL2	0.18461	0.759017	0.092246	0.889331	0.240328	0.820702	-0.0389307	0.979061	-0.135599	0.829363	-0.0415838	0.978864	-0.295565	0.753166	0.132024	0.916671
H3BR70	Pyruvate kinase	PKM	-0.29801	0.844102	-0.22074	0.882371	-0.26081	0.931409	-0.0536859	0.990621	-1.07086	0.247673	-0.934102	0.614869	-0.951354	0.534179	-0.442745	0.770627
H3BS86	E3 ubiquitin-protein ligase CHIP (Fragment)	STUB1	NA	NA	NA	NA	NA	NA	NA	NA	NA	NA	NA	NA	NA	NA	NA	NA
H3BUF6	Ataxin-2-like protein	ATXN2L	-0.0997101	0.973827	0.184437	0.956129	0.371361	0.943473	-0.0794078	0.991595	-0.862946	0.654031	-0.898698	0.380969	-0.818837	0.796099	-0.633289	0.125733
H3BUV4	Ceroid-lipofuscinosis neuronal protein 6	CLN6	1.95602	0.461309	1.523	0.560524	NA	NA	NA	NA	NA	NA	NA	NA	NA	NA	NA	NA
H3BV55	Phosphomannomutase	PMM2	0.300657	0.781861	0.694403	0.43161	-0.140282	0.957636	0.382613	0.877361	-0.93671	0.16215	0.568212	0.639935	-0.183164	0.869593	0.589262	0.577164
H3BVH7	Ras-related protein Rab-27A (Fragment)	RAB27A	1.22256	0.470516	0.903747	0.590244	1.10418	0.676352	0.678365	0.859146	-0.149784	0.931252	-0.220388	0.919876	-0.142397	0.941712	0.27287	0.876006
H7BXJ4	F-BAR domain only protein 2	FCHO2	-0.843842	0.711904	-1.70627	0.362032	0.28965	0.958859	-1.05526	0.817843	1.06494	0.50245	-0.594006	0.668157	0.346449	0.889642	-0.284026	0.902539
H7BXZ6	Mitochondrial Rho GTPase	RHOT1	-1.12774	0.664826	0.0141002	0.996749	-0.619071	0.898045	0.420979	0.959079	0.325985	0.806969	-0.229385	0.79505	-0.460458	0.79142	-0.57307	0.411162
H7BZJ3	Protein disulfide-isomerase A3 (Fragment)	PDIA3	-0.333387	0.846318	-0.588367	0.690386	0.0597676	0.991544	-0.207383	0.954901	0.280527	0.834828	-0.840856	0.585516	0.630341	0.604094	-0.0853216	0.93243
H7C096	BCL2/adenovirus E1B 19 kDa protein-interacting protein 2 (Fragment)	BNIP2	-0.335669	0.837842	-1.30754	0.360061	0.116983	0.982815	-0.500439	0.9426	0.730025	0.577112	0.395544	0.863105	-0.62427	0.745145	-1.01765	0.452937
H7C0V0	m-AAA protease-interacting protein 1, mitochondrial (Fragment)	MAIP1	NA	NA	NA	NA	NA	NA	NA	NA	NA	NA	-0.145364	0.880896	NA	NA	0.00862296	0.994951
H7C286	N-acetyl-D-glucosamine kinase	NAGK	0.0649222	0.903356	-0.42883	0.285981	-1.26846	0.0638166	-1.15623	0.225143	NA	NA	NA	NA	NA	NA	NA	NA
H7C4T5	Muscleblind-like protein 1 (Fragment)	MBNL1	-0.569748	0.415547	-0.327035	0.707385	-0.47781	0.554677	-0.519777	0.628659	0.817381	0.129934	0.460807	0.385299	0.527114	0.518463	0.207095	0.789937
H9KV45	Ubiquitin-conjugating enzyme E2 D3	UBE2D3	-1.2211	0.00802182	-1.05977	0.0160684	-1.00219	0.0887129	-0.651784	0.479734	0.377791	0.352351	-0.202265	0.838626	0.0987888	0.914167	-0.653978	0.381369
I3L0A0	HCG2044781	TMEM189-UBE2V1	-1.42572	0.00167457	-1.5387	0.00151159	-1.23184	0.0438568	-1.30713	0.0602216	0.438343	0.402139	-0.62463	0.408514	0.564713	0.595613	-0.536841	0.624129
I3L2M9	Phosphatidylcholine transfer protein	PCTP	-0.358267	0.918705	0.144014	0.982035	0.0225916	0.995631	0.404434	0.975718	NA	NA	NA	NA	NA	NA	NA	NA
I3L4A1	Charged multivesicular body protein 6 (Fragment)	CHMP6	0.135095	0.883316	0.640676	0.447741	0.459556	0.740769	0.811867	0.707893	0.0750848	0.928062	0.444127	0.721347	-0.301583	0.802896	0.276302	0.779328
I3L4N8	Actin, cytoplasmic 2 (Fragment)	ACTG1	NA	NA	NA	NA	NA	NA	NA	NA	0.361223	0.777148	-0.194084	0.887771	NA	NA	NA	NA
I3L4X2	Multidrug resistance-associated protein 1 (Fragment)	ABCC1	0.889412	0.373111	0.847336	0.443608	0.836453	0.601397	0.923501	0.69749	0.655979	0.198397	0.909376	0.0470156	0.797765	0.381532	1.12173	0.0594641
J3KMX3	Alpha-fetoprotein	AFP	3.7591	0.000542933	3.57291	0.00167523	2.33315	0.144443	1.88395	0.443057	NA	NA	NA	NA	NA	NA	NA	NA
J3KN16	Proteasome adapter and scaffold protein ECM29	ECPAS	0.242854	0.832282	0.295832	0.804645	-0.110193	0.9487	0.343705	0.889472	-0.115653	0.86458	0.377444	0.46209	0.154808	0.856785	0.687473	0.38051
J3KN66	Torsin-1A-interacting protein 1	TOR1AIP1	0.496287	0.584214	0.251958	0.78893	0.683662	0.526177	0.0105922	0.995807	-0.100416	0.892856	0.247418	0.813794	-0.303957	0.744238	0.45391	0.56866
J3KNR0	Non-specific serine/threonine protein kinase	MARK3	NA	NA	NA	NA	NA	NA	NA	NA	NA	NA	NA	NA	NA	NA	NA	NA
J3KP15	Serine/arginine-rich-splicing factor 2 (Fragment)	SRSF2	-0.398277	0.760063	-0.463686	0.700555	0.313789	0.898045	-0.0363059	0.992062	0.0547779	0.97538	-0.450906	0.824989	-1.04296	0.473513	-1.43438	0.288197
J3KP36	WASH complex subunit 2C	WASHC2C	0.290858	0.838705	-0.0795439	0.96461	0.185792	0.934059	-0.544863	0.799017	-0.594301	0.441408	-0.13126	0.900688	-0.331775	0.784175	-0.26249	0.740814
J3KPD6	Tyrosine-protein kinase	HCK	0.494561	0.218564	-0.0124897	0.988049	1.44474	0.0107726	0.754088	0.0972028	0.160915	0.646217	0.0946543	0.884207	-0.0458826	0.930349	0.714899	0.124644
J3KPG6	Proline-serine-threonine phosphatase-interacting protein 1	PSTPIP1	-0.505908	0.438547	-0.238169	0.750342	-0.418947	0.738616	-0.110428	0.956521	-0.272395	0.685356	-0.568844	0.585478	-0.559836	0.510767	-0.983165	0.169138
J3KQ48	Peptidyl-tRNA hydrolase 2, mitochondrial	PTRH2	0.359852	0.719753	0.0438163	0.977951	0.182175	0.880718	0.232632	0.889472	0.583795	0.310886	-0.435026	0.338098	0.777074	0.19148	-0.12648	0.864387
J3KQ69	DNA replication licensing factor MCM3	MCM3	-1.85072	0.0628723	0.0162396	0.995254	-2.56005	0.00525653	-1.04084	0.582782	-1.20553	0.206794	-1.37936	0.390973	-0.591366	0.538334	-0.936385	0.481875
J3KR44	Ubiquitin thioesterase	OTUB1	0.326344	0.443207	0.137422	0.78893	0.150753	0.858434	-0.0949683	0.941557	-0.794082	0.0705249	0.268058	0.817006	-0.597506	0.243309	0.0665115	0.963402
J3KR49	CLIP-associating protein 2	CLASP2	-0.988871	0.585228	-0.714316	0.722162	-0.570217	0.878059	-0.233389	0.967693	-1.42348	0.349356	0.129885	0.966837	-2.15084	0.403722	-0.0962413	0.977625
J3KR97	Tubulin-specific chaperone D	TBCD	0.381266	0.906589	0.0355601	0.995135	NA	NA	NA	NA	NA	NA	NA	NA	NA	NA	NA	NA
J3KRW7	Transmembrane protein 199	TMEM199	0.267938	0.899569	0.614158	0.720777	0.0551162	0.993916	0.227105	0.956521	0.190766	0.899911	-0.358724	0.911735	0.207751	0.889978	-0.125825	0.963402
J3KRX5	60S ribosomal protein L17 (Fragment)	RPL17	-0.307011	0.776097	0.195536	0.87749	0.00973588	0.993916	0.287112	0.896975	0.786638	0.292567	0.523117	0.612254	-0.0794551	0.955782	-0.164051	0.908422
J3KS05	Chromobox protein homolog 1 (Fragment)	CBX1	NA	NA	NA	NA	NA	NA	NA	NA	NA	NA	NA	NA	NA	NA	NA	NA
J3KS22	L-xylulose reductase (Fragment)	DCXR	-0.290128	0.780597	0.582631	0.523343	-0.615397	0.699868	0.0422506	0.990621	0.0461128	0.963091	-0.180272	0.915491	0.329025	0.790667	-0.0505387	0.977821
J3KT75	Mannose-P-dolichol utilization defect 1 protein (Fragment)	MPDU1	0.460644	0.654235	0.935127	0.296726	0.354216	0.883247	1.16036	0.505857	1.48644	0.0128915	0.115889	0.863105	1.10975	0.248465	0.4896	0.512017
J3KTA4	Probable ATP-dependent RNA helicase DDX5	DDX5	0.0190325	0.968283	0.203416	0.629146	0.163901	0.794042	0.304079	0.608531	-0.121591	0.804547	-0.25176	0.762665	-0.0532335	0.941712	-0.147976	0.867211
J3KTL2	Serine/arginine-rich-splicing factor 1	SRSF1	-0.282943	0.867219	-0.148024	0.939221	0.658449	0.397957	0.487312	0.658026	-0.86557	0.55331	-0.169447	0.961138	-1.58975	0.385541	0.0113991	0.99564
J3QL63	Golgi apparatus membrane protein TVP23 homolog	TVP23B	NA	NA	NA	NA	NA	NA	NA	NA	NA	NA	0.0312238	0.980998	NA	NA	-0.16337	0.890669
J3QLR8	28S ribosomal protein S23, mitochondrial	MRPS23	NA	NA	NA	NA	NA	NA	NA	NA	1.46309	0.257209	-0.640602	0.623385	NA	NA	NA	NA
J3QRG5	Cytochrome b-245 chaperone 1	CYBC1	NA	NA	NA	NA	NA	NA	NA	NA	0.236998	0.810985	-0.225308	0.879371	0.125996	0.930349	-0.473155	0.677235
J3QRS3	Myosin regulatory light chain 12A	MYL12A	-0.132901	0.771681	0.195812	0.705983	0.00949654	0.993916	0.130407	0.928211	-0.213812	0.798735	0.196589	0.917718	0.0507186	0.948088	0.20158	0.810457
J3QRU8	ARF GTPase-activating protein GIT1	GIT1	-1.20209	0.260505	-0.62145	0.633873	-0.502004	0.830065	-0.116156	0.975718	NA	NA	NA	NA	NA	NA	NA	NA
K4DIA7	Tetraspanin (Fragment)	CD151	0.521369	0.803436	0.668916	0.753839	-0.067049	0.983405	0.475475	0.816678	-1.98167	0.0851068	0.0242448	0.981248	-1.19924	0.130711	-0.215646	0.521014
K7EJQ7	Signal peptidase complex catalytic subunit SEC11	SEC11C	0.479062	0.914023	0.275144	0.95869	0.528949	0.959086	0.00554183	0.999929	-0.668598	0.67633	-0.0351059	0.979788	-0.4915	0.8475	-0.289707	0.734495
K7EK35	Signal transducer and activator of transcription	STAT5A	0.988641	0.411912	0.532033	0.707385	0.530699	0.746133	-0.438224	0.895317	-0.755442	0.41426	0.543184	0.528482	-0.0705026	0.956057	0.554293	0.350372
K7EKE6	Lon protease homolog, mitochondrial	LONP1	-1.23732	0.171275	-0.380282	0.725722	-1.19299	0.381531	-0.369016	0.889472	0.332036	0.651725	-1.81678	0.0219853	0.188039	0.833545	-1.81829	0.00541439
K7ELL7	Glucosidase 2 subunit beta	PRKCSH	0.980032	0.0202926	0.472744	0.287124	1.05939	0.0449806	0.504506	0.43002	-0.145502	0.798735	0.708578	0.541172	0.0358267	0.968136	0.702162	0.442328
K7EMM8	Putative oxidoreductase GLYR1 (Fragment)	GLYR1	NA	NA	NA	NA	NA	NA	NA	NA	0.913016	0.492984	-0.0977741	0.945896	NA	NA	NA	NA
K7EMQ3	Dynamin-2 (Fragment)	DNM2	-0.638843	0.163862	-0.520164	0.251999	-0.360302	0.732574	-0.501739	0.660113	0.107577	0.832538	-0.0187197	0.98835	-0.0177401	0.985261	0.0499329	0.971254
K7ENZ6	Reticulophagy regulator 3	RETREG3	0.908402	0.324719	0.591872	0.599695	0.34461	0.639654	0.122459	0.9426	1.0772	0.244534	0.185771	0.929214	1.29086	0.197453	-0.0466642	0.977821
K7EPR5	cAMP-dependent protein kinase type I-alpha regulatory subunit (Fragment)	PRKAR1A	-0.384874	0.781861	-0.191592	0.899259	-0.317222	0.934059	-0.0391588	0.993404	NA	NA	NA	NA	NA	NA	NA	NA
K7EQY5	Tyrosine-protein kinase	MATK	NA	NA	NA	NA	NA	NA	NA	NA	NA	NA	NA	NA	NA	NA	NA	NA
K7ER00	Phenylalanine--tRNA ligase alpha subunit	FARSA	-0.812629	0.793928	-0.202504	0.956129	-0.808284	0.880718	-0.348974	0.967693	-0.294747	0.877993	-0.0674532	0.978864	-0.579039	0.80986	-1.12486	0.311931
K7ER96	Thioredoxin-like protein 1 (Fragment)	TXNL1	0.669032	0.377635	0.925846	0.116359	0.665709	0.532578	0.984091	0.443057	-0.432077	0.426681	0.75979	0.253652	-0.259329	0.811058	1.21406	0.182877
K7ERC8	3-ketodihydrosphingosine reductase	KDSR	NA	NA	NA	NA	NA	NA	NA	NA	NA	NA	NA	NA	NA	NA	NA	NA
K7ERN2	Intercellular adhesion molecule 3	ICAM3	0.543013	0.401918	0.521983	0.502866	0.639038	0.274534	0.53747	0.660113	0.719585	0.454371	0.409024	0.850943	0.239677	0.829747	0.0391623	0.981262
K7ERP4	Glutathione peroxidase (Fragment)	GPX4	0.318501	0.844896	0.256833	0.878286	0.394178	0.822344	0.215045	0.9426	-0.918049	0.364098	0.30724	0.850943	-1.65927	0.181288	NA	NA
M0QXB5	Persulfide dioxygenase ETHE1, mitochondrial	ETHE1	-0.0786002	0.966655	-0.02932	0.991743	0.381317	0.830065	0.3329	0.869705	-0.52949	0.727504	-1.40687	0.514131	0.443339	0.687505	NA	NA
M0QXD0	Mucolipin-1 (Fragment)	MCOLN1	NA	NA	NA	NA	NA	NA	NA	NA	-1.04744	0.477693	NA	NA	0.474879	0.828547	NA	NA
M0R026	Acetolactate synthase-like protein	ILVBL	0.285132	0.843893	-0.102371	0.955061	0.277136	0.883637	-0.128301	0.967693	0.213866	0.806969	-0.143995	0.922033	0.409325	0.609718	0.0753042	0.954932
M0R0F0	40S ribosomal protein S5 (Fragment)	RPS5	-0.250746	0.719364	-0.0543267	0.955658	-0.405918	0.651324	0.0853569	0.967693	-0.720039	0.0866971	-0.350047	0.643784	-0.53099	0.553219	-0.483807	0.606101
M0R0N4	AP complex subunit sigma	AP2S1	0.245374	0.792358	-1.04299	0.21872	0.155093	0.934059	-0.912702	0.578357	0.489442	0.3293	0.0677438	0.922033	0.311208	0.744238	0.130424	0.877589
M0R0P8	Unconventional myosin-IXb	MYO9B	-0.0926564	0.905987	-0.34751	0.49816	0.349096	0.65019	0.188203	0.869705	0.124515	0.809514	0.696119	0.358439	-0.520282	0.287531	0.579043	0.323437
M0R165	Epidermal growth factor receptor substrate 15-like 1	EPS15L1	NA	NA	NA	NA	NA	NA	NA	NA	NA	NA	NA	NA	NA	NA	NA	NA
M0R210	40S ribosomal protein S16	RPS16	0.0791565	0.904643	0.402833	0.43161	-0.206356	0.866656	0.312917	0.817843	-0.1813	0.737146	0.612426	0.360181	-0.413241	0.493049	0.154142	0.672995
M0R299	rRNA 2'-O-methyltransferase fibrillarin (Fragment)	FBL	-0.132247	0.943824	-0.436597	0.755012	-0.0504897	0.993916	-0.506423	0.889472	-1.02487	0.263885	-0.725166	0.515383	-0.660305	0.686062	-0.655253	0.533257
O00115	Deoxyribonuclease-2-alpha	DNASE2	2.14333	0.0250151	0.936816	0.480963	1.57757	0.178249	0.401679	0.896806	0.565353	0.472409	1.28719	0.0515323	0.597282	0.686062	0.689235	0.577164
O00116	Alkyldihydroxyacetonephosphate synthase, peroxisomal	AGPS	-0.116317	0.835007	0.133253	0.786764	-0.375506	0.606302	-0.283116	0.792099	0.248636	0.502505	-0.190004	0.809839	0.568133	0.204356	0.0730493	0.881067
O00139	Kinesin-like protein KIF2A	KIF2A	NA	NA	NA	NA	NA	NA	NA	NA	0.204445	0.782857	-1.89155	0.0515323	0.0108423	0.989077	-1.78311	0.028652
O00148	ATP-dependent RNA helicase DDX39A	DDX39A	0.39875	0.803898	0.128475	0.955658	0.898508	0.727722	0.802289	0.824186	0.341555	0.783674	-0.231583	0.931385	-0.683015	0.756071	NA	NA
O00154	Cytosolic acyl coenzyme A thioester hydrolase	ACOT7	-2.41197	0.0145777	-0.908167	0.456214	-1.56658	0.428786	-0.148577	0.975718	-0.535746	0.577124	-2.69283	0.00819263	-1.18448	0.405781	-2.74379	0.00623009
O00159	Unconventional myosin-Ic	MYO1C	0.753672	0.613891	1.88319	0.125494	0.466487	0.883008	1.37757	0.637999	-0.286933	0.775036	-0.1155	0.930047	0.169029	0.895749	-0.025672	0.977821
O00160	Unconventional myosin-If	MYO1F	0.196043	0.42365	0.506127	0.0035849	0.264809	0.344708	0.656416	0.0104555	-0.153387	0.206895	0.295537	0.496913	-0.245061	0.543304	0.266982	0.668819
O00161	Synaptosomal-associated protein 23	SNAP23	1.10288	0.264551	0.234212	0.887813	1.28198	0.348591	0.479318	0.895317	-1.2054	0.157045	0.295683	0.824989	-1.35996	0.270482	0.512987	0.614188
O00170	AH receptor-interacting protein	AIP	0.279929	0.821333	0.53679	0.594968	0.213674	0.920256	0.591876	0.73569	-0.32696	0.651113	0.175459	0.878399	-0.248011	0.802369	-0.198575	0.818791
O00178	GTP-binding protein 1	GTPBP1	-0.661135	0.897708	0.147455	0.983219	-0.514571	0.960484	0.774152	0.950406	NA	NA	NA	NA	NA	NA	NA	NA
O00182	Galectin-9	LGALS9	-0.912587	0.0784975	-0.399454	0.548937	-1.31567	0.0130698	-0.478278	0.5321	-0.279452	0.616754	-0.991515	0.125146	-0.178958	0.787852	-1.14456	0.0750074
O00186	Syntaxin-binding protein 3	STXBP3	0.304118	0.789551	-0.292161	0.782417	0.29635	0.869114	-0.603896	0.721133	0.170106	0.782288	0.0882533	0.925796	0.330691	0.671072	0.494373	0.512017
O00203	AP-3 complex subunit beta-1	AP3B1	-0.128672	0.883237	0.0170525	0.988049	0.193151	0.795714	0.388374	0.57261	-0.220352	0.685727	0.18628	0.857861	-0.668819	0.205268	0.0610735	0.963402
O00231	26S proteasome non-ATPase regulatory subunit 11	PSMD11	0.105111	0.895803	0.223842	0.720171	0.269325	0.784043	0.428347	0.660113	-0.517012	0.390861	-0.342322	0.766228	0.160231	0.818525	0.235957	0.68755
O00232	26S proteasome non-ATPase regulatory subunit 12	PSMD12	-0.340117	0.500752	-0.383004	0.382356	-0.562996	0.106383	-0.461576	0.247122	0.0955302	0.873296	-0.142818	0.893519	0.291605	0.602723	0.0613454	0.958891
O00233	26S proteasome non-ATPase regulatory subunit 9	PSMD9	0.185609	0.934404	0.637234	0.760952	0.516732	0.898045	0.730044	0.889472	-0.680059	0.691258	0.849981	0.754788	-1.58091	0.519999	0.232105	0.916671
O00299	Chloride intracellular channel protein 1	CLIC1	-0.161476	0.844792	-0.767168	0.143187	-0.179979	0.900353	-0.600758	0.596279	-0.288433	0.630181	0.48793	0.660916	0.0623267	0.932114	0.45754	0.602381
O00303	Eukaryotic translation initiation factor 3 subunit F	EIF3F	-0.357441	0.852168	0.356078	0.860041	0.197543	0.959086	1.02673	0.776006	0.626077	0.454371	-0.315913	0.762452	-0.218324	0.886074	-0.574189	0.577164
O00330	Pyruvate dehydrogenase protein X component, mitochondrial	PDHX	NA	NA	NA	NA	NA	NA	NA	NA	NA	NA	-0.738641	0.379443	NA	NA	NA	NA
O00400	Acetyl-coenzyme A transporter 1	SLC33A1	NA	NA	NA	NA	NA	NA	NA	NA	NA	NA	-0.0994475	0.966684	NA	NA	0.00131917	0.999223
O00410	Importin-5	IPO5	-0.735656	0.116306	-0.587514	0.230772	-0.364434	0.573704	-0.328609	0.684534	-1.05801	0.0479143	-1.02497	0.133877	-0.619999	0.326912	-0.386122	0.566181
O00422	Histone deacetylase complex subunit SAP18	SAP18	0.653663	0.426569	0.396709	0.702333	0.822202	0.44517	0.688407	0.695804	-0.337471	0.701229	-0.543471	0.599667	-1.20463	0.324087	NA	NA
O00429	Dynamin-1-like protein	DNM1L	0.204885	0.727517	0.104573	0.878286	-0.0108812	0.993916	-0.0869972	0.950406	-0.23565	0.692999	0.319498	0.815336	-0.230725	0.772964	0.0219527	0.984746
O00442	RNA 3'-terminal phosphate cyclase	RTCA	-0.490694	0.897708	-0.104518	0.984652	-0.619751	0.92398	-0.328798	0.97532	NA	NA	NA	NA	NA	NA	NA	NA
O00461	Golgi integral membrane protein 4	GOLIM4	NA	NA	NA	NA	NA	NA	NA	NA	NA	NA	-0.213103	0.961138	NA	NA	-1.2834	0.577164
O00462	Beta-mannosidase	MANBA	NA	NA	NA	NA	NA	NA	NA	NA	NA	NA	NA	NA	NA	NA	NA	NA
O00479	High mobility group nucleosome-binding domain-containing protein 4	HMGN4	1.69496	0.0712756	1.49646	0.130062	1.63171	0.216615	1.75246	0.265311	-0.551414	0.638057	1.02733	0.455013	-1.60879	0.229658	0.182809	0.864387
O00483	Cytochrome c oxidase subunit NDUFA4	NDUFA4	-0.561006	0.796092	-1.80383	0.242648	-0.724337	0.83654	-0.527283	0.925618	-0.194177	0.916637	-1.10518	0.541172	-1.31025	0.448976	NA	NA
O00487	26S proteasome non-ATPase regulatory subunit 14	PSMD14	-0.0642315	0.945333	-0.126361	0.887813	0.148781	0.913715	0.280665	0.85671	-0.323911	0.614049	-0.733486	0.322663	0.138109	0.833545	-0.226212	0.606101
O00499	Myc box-dependent-interacting protein 1	BIN1	0.293954	0.867219	-1.24285	0.229131	-0.164232	0.960484	-1.94894	0.253994	NA	NA	NA	NA	NA	NA	NA	NA
O00505	Importin subunit alpha-4	KPNA3	0.307861	0.422765	0.395367	0.348037	0.289977	0.497143	0.477653	0.276741	-1.12431	0.0325575	0.0555161	0.964765	-0.612359	0.0956521	0.478876	0.253603
O00534	von Willebrand factor A domain-containing protein 5A	VWA5A	NA	NA	NA	NA	NA	NA	NA	NA	NA	NA	NA	NA	NA	NA	NA	NA
O00571	ATP-dependent RNA helicase DDX3X	DDX3X	-0.227973	0.667253	0.0826404	0.912534	-0.226798	0.752105	0.129453	0.928211	-0.462131	0.275515	-0.0490556	0.96211	-0.0203311	0.982427	0.0871922	0.943674
O00602	Ficolin-1	FCN1	-0.626565	0.370758	-0.668755	0.269382	-0.0256554	0.991782	0.0297643	0.984373	1.90024	0.0127439	0.593257	0.705357	0.207142	0.862228	NA	NA
O00625	Pirin	PIR	0.362585	0.854243	0.580023	0.726302	0.377112	0.909378	0.661779	0.869705	0.338298	0.783674	0.733909	0.409547	0.530788	0.772964	NA	NA
O00629	Importin subunit alpha-3	KPNA4	-0.228765	0.871158	-0.316415	0.817143	0.0201028	0.993916	0.105044	0.975718	0.247854	0.781548	-0.186399	0.862208	0.671425	0.542457	0.32973	0.611836
O00743	Serine/threonine-protein phosphatase 6 catalytic subunit	PPP6C	0.392164	0.687695	-0.191009	0.860575	0.430543	0.752442	-0.110062	0.965686	0.263017	0.655586	0.403538	0.57288	0.551068	0.54073	1.01044	0.20554
O00754	Lysosomal alpha-mannosidase	MAN2B1	-0.130518	0.803463	-0.00843477	0.995254	-0.277327	0.807753	-0.0795083	0.975718	0.0715196	0.907391	-0.393007	0.794043	-0.226701	0.782477	0.262205	0.824657
O00757	Fructose-1,6-bisphosphatase isozyme 2	FBP2	-3.26544	0.0528479	0.274622	0.920705	-2.84224	0.247031	0.493188	0.932899	-0.811849	0.554887	-2.93662	0.0737948	-1.12548	0.570839	-3.96814	0.00357083
O00764	Pyridoxal kinase	PDXK	-0.218061	0.589591	0.103849	0.83075	-0.290078	0.618525	0.174652	0.854627	-0.297833	0.301724	0.063863	0.938776	-0.0625167	0.893493	0.213642	0.694909
O14579	Coatomer subunit epsilon	COPE	-0.148704	0.914023	-0.266825	0.844287	-0.443642	0.795714	-0.384797	0.881613	0.0195046	0.988155	0.322961	0.55427	0.764747	0.39768	0.540286	0.47931
O14602	Eukaryotic translation initiation factor 1A, Y-chromosomal	EIF1AY	-0.245003	0.792358	-0.733972	0.262818	0.394826	0.624968	-0.16315	0.917353	-0.333866	0.651113	-0.3056	0.79505	-0.701701	0.444752	-0.284691	0.795287
O14617	AP-3 complex subunit delta-1	AP3D1	-0.319061	0.624763	-0.349655	0.586582	-0.273454	0.776542	-0.16411	0.928211	-0.59497	0.0866971	0.267328	0.354688	-0.26565	0.544739	0.147217	0.676009
O14656	Torsin-1A	TOR1A	-0.194772	0.876557	-0.229953	0.862286	-0.0569834	0.989107	-0.23234	0.9426	0.397078	0.546919	-0.493216	0.683223	0.73334	0.483049	-0.113134	0.933334
O14672	Disintegrin and metalloproteinase domain-containing protein 10	ADAM10	-0.0923208	0.957492	0.329434	0.862137	0.161328	0.949829	0.362792	0.928211	0.425965	0.655718	0.824008	0.211275	-0.0751949	0.96301	0.866729	0.35478
O14735	CDP-diacylglycerol--inositol 3-phosphatidyltransferase	CDIPT	0.472712	0.876557	0.972506	0.713283	0.36056	0.943473	0.447832	0.945464	0.497904	0.763128	0.220053	0.815336	0.636389	0.786203	0.348814	0.707897
O14744	Protein arginine N-methyltransferase 5	PRMT5	0.590105	0.87547	1.35847	0.709127	0.84512	0.735578	1.834	0.69349	NA	NA	NA	NA	NA	NA	NA	NA
O14773	Tripeptidyl-peptidase 1	TPP1	0.879188	0.0528283	-0.094672	0.913143	1.23226	0.0318988	0.217386	0.887205	-0.406985	0.517196	0.332816	0.79505	-0.818888	0.205268	0.300825	0.682261
O14818	Proteasome subunit alpha type-7	PSMA7	0.0571364	0.895444	-0.0629902	0.886214	-0.0352846	0.959086	0.00593014	0.993404	0.109617	0.871003	0.358389	0.73396	0.0503317	0.93966	0.263272	0.69959
O14828	Secretory carrier-associated membrane protein 3	SCAMP3	-0.446594	0.605681	-0.0477743	0.967487	-0.344341	0.792697	-0.621097	0.63229	0.732621	0.188361	0.124778	0.919	0.781668	0.342787	0.51398	0.577164
O14874	[3-methyl-2-oxobutanoate dehydrogenase [lipoamide]] kinase, mitochondrial	BCKDK	NA	NA	NA	NA	NA	NA	NA	NA	0.996785	0.179911	-0.0745591	0.956593	0.52684	0.534179	0.0714803	0.938611
O14879	Interferon-induced protein with tetratricopeptide repeats 3	IFIT3	-0.17899	0.792937	0.0224965	0.981311	-1.64087	0.129722	-1.21442	0.301214	-0.658482	0.201931	-0.32495	0.285652	0.491319	0.779886	-0.493382	0.789425
O14880	Microsomal glutathione S-transferase 3	MGST3	2.33216	0.000700717	2.11262	0.00148441	2.0675	0.0222451	1.5834	0.0972028	0.0817293	0.943549	1.35846	0.347209	-0.322703	0.828547	1.17807	0.459271
O14920	Inhibitor of nuclear factor kappa-B kinase subunit beta	IKBKB	0.105133	0.951606	-0.165781	0.920705	0.200916	0.935407	0.0682487	0.981833	-0.158239	0.897173	1.02341	0.254592	-1.28957	0.434984	0.348556	0.751448
O14929	Histone acetyltransferase type B catalytic subunit	HAT1	-1.21174	0.393304	-1.14227	0.382356	-0.956198	0.509541	-1.10789	0.393889	0.628199	0.605185	-0.535665	0.74937	1.04734	0.475665	-0.445179	0.703898
O14949	Cytochrome b-c1 complex subunit 8	UQCRQ	0.0439649	0.955695	-0.0594731	0.950497	-0.0923922	0.939608	-0.14245	0.934261	0.835801	0.135771	-0.256556	0.83052	0.187191	0.857715	-0.74405	0.491432
O14964	Hepatocyte growth factor-regulated tyrosine kinase substrate	HGS	-0.162259	0.844102	-0.700706	0.24285	0.161397	0.908365	-0.265987	0.872201	-0.0544493	0.908929	-0.0483804	0.922033	-0.128849	0.857291	-0.109088	0.870478
O14966	Ras-related protein Rab-7L1	RAB29	NA	NA	NA	NA	NA	NA	NA	NA	NA	NA	NA	NA	NA	NA	NA	NA
O14974	Protein phosphatase 1 regulatory subunit 12A	PPP1R12A	0.812265	0.413939	1.16706	0.206752	0.741703	0.651324	0.9161	0.694629	0.747692	0.332409	-0.219801	0.876526	1.29804	0.340434	0.351833	0.797628
O14976	Cyclin-G-associated kinase	GAK	-0.186616	0.895803	-0.330661	0.786764	-0.89151	0.565279	-0.839069	0.731831	0.159024	0.849348	-0.0794318	0.943813	0.677275	0.391149	0.279512	0.771726
O14979	Heterogeneous nuclear ribonucleoprotein D-like	HNRNPDL	1.00118	0.00840975	0.330575	0.417619	1.25906	0.0306498	0.439713	0.660113	-0.0954318	0.836602	0.771395	0.34869	-0.590749	0.493873	0.870435	0.381379
O14980	Exportin-1	XPO1	-0.255707	0.654943	-0.221675	0.707385	-0.359612	0.724378	-0.328006	0.829566	-0.654921	0.0729342	0.0124305	0.980672	-0.36531	0.612993	0.17941	0.737449
O15031	Plexin-B2	PLXNB2	NA	NA	NA	NA	NA	NA	NA	NA	NA	NA	NA	NA	NA	NA	NA	NA
O15067	Phosphoribosylformylglycinamidine synthase	PFAS	-1.36655	0.719496	-1.5074	0.673418	-0.632588	0.934059	-0.969723	0.905189	NA	NA	NA	NA	NA	NA	NA	NA
O15117	FYN-binding protein 1	FYB1	2.0567	0.394197	1.1639	0.670215	1.86431	0.497143	0.880961	0.870635	NA	NA	NA	NA	NA	NA	NA	NA
O15118	NPC intracellular cholesterol transporter 1	NPC1	-1.49282	0.197774	-0.281505	0.896002	-0.649746	0.811367	0.0818029	0.984373	0.141832	0.907391	-1.51455	0.0731922	-0.599519	0.703887	-1.43291	0.129104
O15127	Secretory carrier-associated membrane protein 2	SCAMP2	0.557694	0.362473	-0.288407	0.753433	0.856075	0.187569	-0.268914	0.91816	1.21453	0.0773595	1.16077	0.322663	0.587952	0.536379	0.953084	0.32818
O15143	Actin-related protein 2/3 complex subunit 1B	ARPC1B	-0.260386	0.716723	-0.131365	0.859491	-0.266577	0.811367	0.121364	0.9426	-0.382606	0.457605	0.251993	0.823744	-0.211797	0.784175	0.239441	0.779328
O15144	Actin-related protein 2/3 complex subunit 2	ARPC2	-0.281111	0.704942	-0.291515	0.696405	-0.36877	0.680322	-0.213522	0.893162	-0.289388	0.577124	0.140922	0.863028	-0.0403202	0.961236	0.207901	0.752278
O15145	Actin-related protein 2/3 complex subunit 3	ARPC3	-0.815707	0.117208	-0.889588	0.0991844	-0.692324	0.335644	-0.676191	0.495072	-0.034901	0.966274	0.0463453	0.967502	-0.227578	0.782477	0.0481062	0.963402
O15162	Phospholipid scramblase 1	PLSCR1	-0.505145	0.534631	-0.539648	0.454996	-0.405803	0.729305	-0.545735	0.66319	0.935898	0.28137	-0.300086	0.863105	0.710912	0.485729	0.199581	0.846962
O15212	Prefoldin subunit 6	PFDN6	-0.289022	0.897708	-0.461346	0.838144	-0.194156	0.967845	-0.655647	0.913941	NA	NA	NA	NA	NA	NA	NA	NA
O15229	Kynurenine 3-monooxygenase	KMO	-0.281042	0.91625	1.36522	0.529575	0.0364354	0.993916	1.55219	0.593177	-0.74505	0.624056	-1.13167	0.180516	-0.960159	0.536379	-0.63721	0.32818
O15247	Chloride intracellular channel protein 2	CLIC2	-0.272853	0.865401	0.164946	0.920705	-0.0328869	0.993916	0.360895	0.894211	0.0672179	0.964292	-0.305658	0.855625	-0.226831	0.876138	0.126147	0.933334
O15254	Peroxisomal acyl-coenzyme A oxidase 3	ACOX3	-0.0741282	0.978632	-0.315232	0.905604	-0.0315305	0.993916	0.00899282	0.997949	0.0691786	0.9786	-0.84122	0.357563	-0.224083	0.919516	NA	NA
O15258	Protein RER1	RER1	-0.25736	0.867219	-0.569449	0.620727	-0.663743	0.689594	-1.0045	0.524603	0.961487	0.178498	-0.144788	0.912914	1.22643	0.144169	0.0431941	0.963407
O15260	Surfeit locus protein 4	SURF4	-0.362268	0.627617	-0.243169	0.752811	-0.593605	0.457878	-0.325348	0.831571	1.14254	0.0344541	0.111039	0.939286	1.13331	0.0944061	0.236578	0.859017
O15264	Mitogen-activated protein kinase 13	MAPK13	NA	NA	NA	NA	NA	NA	NA	NA	NA	NA	NA	NA	NA	NA	NA	NA
O15269	Serine palmitoyltransferase 1	SPTLC1	NA	NA	NA	NA	NA	NA	NA	NA	-0.316363	0.832538	-0.369603	0.908425	-0.265892	0.921904	NA	NA
O15347	High mobility group protein B3	HMGB3	0.0630744	0.98178	0.888728	0.729602	0.412791	0.931197	1.08148	0.831344	NA	NA	NA	NA	NA	NA	NA	NA
O15355	Protein phosphatase 1G	PPM1G	-0.692437	0.816274	0.264938	0.953905	NA	NA	NA	NA	NA	NA	NA	NA	NA	NA	NA	NA
O15371	Eukaryotic translation initiation factor 3 subunit D	EIF3D	-1.14924	0.0367802	-0.802461	0.221534	-0.655916	0.421516	-0.28314	0.868885	0.129748	0.829307	-0.165253	0.753509	-0.585273	0.446397	-0.426947	0.489483
O15400	Syntaxin-7	STX7	0.139652	0.838705	-0.541885	0.369406	0.106579	0.913715	-0.566859	0.424622	0.670022	0.117468	0.0166048	0.980998	0.395715	0.439602	0.164603	0.788087
O15427	Monocarboxylate transporter 4	SLC16A3	-0.218665	0.775672	0.131715	0.885803	0.0435934	0.982815	0.562022	0.649733	0.764105	0.122157	-0.30026	0.757615	0.491813	0.496769	-0.176631	0.841945
O15498	Synaptobrevin homolog YKT6	YKT6	0.168073	0.948744	1.34831	0.529575	0.199207	0.958663	0.880006	0.843618	-1.61495	0.213917	0.487205	0.643167	-1.16387	0.467768	0.601412	0.481875
O15511	Actin-related protein 2/3 complex subunit 5	ARPC5	-0.414402	0.437466	-0.536715	0.311932	-0.402984	0.398787	-0.295072	0.719932	-0.037171	0.96088	-0.219301	0.815336	-0.164432	0.818525	-0.371187	0.64228
O43143	Pre-mRNA-splicing factor ATP-dependent RNA helicase DHX15	DHX15	-0.0580477	0.960469	0.0151463	0.992482	0.246803	0.842358	0.322928	0.825892	-0.606185	0.360791	0.0450079	0.96211	-0.835047	0.197453	0.215122	0.76924
O43148	mRNA cap guanine-N7 methyltransferase	RNMT	-0.155377	0.914023	-0.242505	0.885285	NA	NA	NA	NA	1.43286	0.329841	-0.602593	0.696394	NA	NA	-0.430082	0.681489
O43149	Zinc finger ZZ-type and EF-hand domain-containing protein 1	ZZEF1	0.0513474	0.986569	-0.703512	0.808062	0.167667	0.982713	-0.407972	0.950406	NA	NA	NA	NA	NA	NA	NA	NA
O43172	U4/U6 small nuclear ribonucleoprotein Prp4	PRPF4	NA	NA	NA	NA	NA	NA	NA	NA	NA	NA	-0.122891	0.932053	NA	NA	NA	NA
O43175	D-3-phosphoglycerate dehydrogenase	PHGDH	NA	NA	NA	NA	NA	NA	NA	NA	NA	NA	NA	NA	NA	NA	NA	NA
O43181	NADH dehydrogenase [ubiquinone] iron-sulfur protein 4, mitochondrial	NDUFS4	NA	NA	NA	NA	NA	NA	NA	NA	NA	NA	-0.669196	0.723448	NA	NA	NA	NA
O43237	Cytoplasmic dynein 1 light intermediate chain 2	DYNC1LI2	0.0450831	0.98235	-0.519293	0.814868	-0.0288872	0.993916	-0.485749	0.922916	NA	NA	NA	NA	NA	NA	NA	NA
O43242	26S proteasome non-ATPase regulatory subunit 3	PSMD3	-0.372594	0.31474	-0.368035	0.318453	-0.204417	0.727773	-0.409113	0.53489	-0.0291876	0.955357	-0.229147	0.645722	0.143199	0.817538	0.0119324	0.987307
O43252	Bifunctional 3'-phosphoadenosine 5'-phosphosulfate synthase 1	PAPSS1	-0.151388	0.923869	0.0815684	0.967116	0.050202	0.993916	0.148547	0.969969	0.479503	0.655948	0.347073	0.705357	0.622545	0.686062	0.483688	0.514801
O43314	Inositol hexakisphosphate and diphosphoinositol-pentakisphosphate kinase 2	PPIP5K2	0.370165	0.689841	1.0199	0.110495	-0.0838275	0.960738	0.808658	0.491467	0.854992	0.320667	1.50469	0.415924	0.69565	0.65766	0.531283	0.74558
O43390	Heterogeneous nuclear ribonucleoprotein R	HNRNPR	0.708651	0.0751837	-0.0934559	0.907097	0.756633	0.157006	0.0278884	0.987612	0.632606	0.234491	0.297797	0.816368	0.432372	0.684829	0.500413	0.641436
O43399	Tumor protein D54	TPD52L2	1.2917	0.00406194	-0.481633	0.279372	1.32007	0.0309408	-0.403463	0.69349	-0.207247	0.631645	1.64402	0.002131	-0.707483	0.291317	1.08676	0.0830731
O43447	Peptidyl-prolyl cis-trans isomerase H	PPIH	NA	NA	NA	NA	NA	NA	NA	NA	NA	NA	NA	NA	NA	NA	NA	NA
O43488	Aflatoxin B1 aldehyde reductase member 2	AKR7A2	-0.33342	0.704761	0.789146	0.260783	-0.313426	0.865533	0.554137	0.73569	-0.794786	0.144758	-1.00999	0.185109	-0.521043	0.502463	-0.816973	0.205317
O43493	Trans-Golgi network integral membrane protein 2	TGOLN2	1.69826	0.0034687	1.27122	0.0516371	1.08871	0.292081	0.85493	0.649733	0.391616	0.531162	1.55171	0.146618	0.541683	0.703753	1.14849	0.35478
O43516	WAS/WASL-interacting protein family member 1	WIPF1	-0.9298	0.760063	-0.713279	0.831873	-0.619855	0.921881	-0.49508	0.950406	-0.379583	0.809514	0.125128	0.922033	-1.2264	0.54073	-0.201062	0.830924
O43583	Density-regulated protein	DENR	0.210263	0.943916	-0.0310992	0.992482	1.66265	0.54426	0.537347	0.928211	0.380305	0.809514	-0.444288	0.8841	-0.636705	0.747076	NA	NA
O43592	Exportin-T	XPOT	0.573088	0.816274	0.666771	0.77503	0.929603	0.774268	0.800385	0.868885	-0.785762	0.634518	-0.0984919	0.978864	-1.76618	0.405781	NA	NA
O43598	2'-deoxynucleoside 5'-phosphate N-hydrolase 1	DNPH1	0.052236	0.98178	-0.421267	0.847754	0.33931	0.920256	0.238243	0.959079	-0.408319	0.826589	-0.19091	0.923458	-0.817321	0.686062	-0.464181	0.69959
O43615	Mitochondrial import inner membrane translocase subunit TIM44	TIMM44	-0.192047	0.82133	-0.495786	0.494695	0.101558	0.934059	-0.158523	0.934568	0.702715	0.218252	-0.110049	0.931962	0.355001	0.68922	0.282425	0.771726
O43617	Trafficking protein particle complex subunit 3	TRAPPC3	-0.834719	0.27436	-0.410649	0.652295	-0.659728	0.405984	-0.271947	0.868885	0.722978	0.420012	0.0395482	0.979788	0.469459	0.713927	-0.376657	0.819336
O43633	Charged multivesicular body protein 2a	CHMP2A	0.383033	0.70039	0.179229	0.866345	0.45427	0.74572	0.390827	0.855662	-1.64487	0.0128915	0.0913058	0.945553	-1.74066	0.0377853	0.00395268	0.994951
O43665	Regulator of G-protein signaling 10	RGS10	-0.377361	0.844747	-1.57793	0.142095	0.1992	0.960738	-0.998389	0.750962	-0.464973	0.693554	1.19621	0.357563	-1.50409	0.347264	0.855395	0.378861
O43674	NADH dehydrogenase [ubiquinone] 1 beta subcomplex subunit 5, mitochondrial	NDUFB5	-0.5753	0.324623	-0.244019	0.742352	-0.905766	0.215072	-0.806592	0.336267	0.973755	0.139624	-0.617265	0.696394	0.619045	0.37403	-0.939642	0.252595
O43676	NADH dehydrogenase [ubiquinone] 1 beta subcomplex subunit 3	NDUFB3	-1.57141	0.360988	-1.01847	0.602365	-1.26931	0.668997	-0.666062	0.895317	0.664209	0.594783	-0.0539225	0.978864	-0.498368	0.784175	-0.314207	0.788087
O43678	NADH dehydrogenase [ubiquinone] 1 alpha subcomplex subunit 2	NDUFA2	-1.53163	0.451911	-1.2705	0.569765	-0.847564	0.878059	-0.569499	0.9426	0.741777	0.601153	-0.614272	0.73396	0.0146855	0.996438	-0.0893772	0.963402
O43684	Mitotic checkpoint protein BUB3	BUB3	-0.260246	0.876557	-0.199915	0.913357	-0.211128	0.934059	-0.278764	0.940458	-1.37397	0.095043	0.113467	0.897403	-1.41026	0.205858	0.271667	0.759888
O43707	Alpha-actinin-4	ACTN4	2.88946	1.60907e-07	2.43151	3.29608e-05	2.51171	0.000331603	1.99467	0.0101327	-0.132377	0.777649	1.76192	0.00752691	0.389672	0.656525	1.94142	0.0270692
O43719	HIV Tat-specific factor 1	HTATSF1	-0.75121	0.168606	-0.677955	0.251999	0.265203	0.834109	0.235019	0.928211	0.637695	0.279045	-0.809427	0.455013	0.366159	0.686062	0.0781631	0.955812
O43747	AP-1 complex subunit gamma-1	AP1G1	0.526065	0.489368	0.784588	0.271116	0.409453	0.784647	0.609797	0.721133	-0.380623	0.449053	0.12677	0.846821	-0.475368	0.586649	-0.0294653	0.969625
O43760	Synaptogyrin-2	SYNGR2	1.34249	0.00290949	0.949035	0.0189234	1.06447	0.391298	0.874363	0.584055	0.907598	0.0204714	1.41427	0.00267117	0.0864491	0.93966	0.999855	0.157806
O43776	Asparagine--tRNA ligase, cytoplasmic	NARS1	0.181162	0.778966	0.4416	0.380284	0.0579441	0.960484	0.5156	0.5321	-0.62922	0.182445	0.0103873	0.992452	-0.525476	0.447456	-0.332625	0.71967
O43809	Cleavage and polyadenylation specificity factor subunit 5	NUDT21	-0.656736	0.208745	-0.531058	0.296112	-0.461746	0.46851	-0.352347	0.660113	0.442386	0.498024	-0.323039	0.815336	0.388869	0.534179	-0.2198	0.742636
O43837	Isocitrate dehydrogenase [NAD] subunit beta, mitochondrial	IDH3B	-0.0386308	0.972774	0.0129874	0.992482	-0.193902	0.898045	0.00600639	0.997949	0.415664	0.422377	-0.898161	0.132728	0.388672	0.587352	-0.956419	0.109303
O43852	Calumenin	CALU	0.278905	0.901556	-0.316054	0.885285	0.784342	0.535912	0.297677	0.928211	-0.208691	0.901357	-0.359335	0.854378	-0.301373	0.761702	NA	NA
O43865	S-adenosylhomocysteine hydrolase-like protein 1	AHCYL1	-0.446983	0.553638	0.815489	0.24804	-0.111791	0.960738	0.828787	0.653836	0.315286	0.622366	-0.359567	0.705357	-0.16875	0.877544	-0.575735	0.310339
O60216	Double-strand-break repair protein rad21 homolog	RAD21	NA	NA	NA	NA	NA	NA	NA	NA	NA	NA	NA	NA	NA	NA	NA	NA
O60234	Glia maturation factor gamma	GMFG	-0.418475	0.664826	-0.390276	0.685768	0.184668	0.92398	-0.0783417	0.975718	0.471158	0.455755	0.425205	0.481276	0.0452483	0.974407	0.04798	0.977821
O60264	SWI/SNF-related matrix-associated actin-dependent regulator of chromatin subfamily A member 5	SMARCA5	-0.0372527	0.986926	0.567844	0.673418	NA	NA	NA	NA	NA	NA	NA	NA	NA	NA	NA	NA
O60271	C-Jun-amino-terminal kinase-interacting protein 4	SPAG9	0.664509	0.542224	0.287024	0.844287	0.467702	0.83654	0.246896	0.9426	0.408408	0.498024	0.440024	0.619971	0.931767	0.229658	0.89858	0.0367954
O60313	Dynamin-like 120 kDa protein, mitochondrial	OPA1	0.446872	0.443207	0.221693	0.773761	0.375269	0.706108	0.13116	0.945464	0.232141	0.629056	-0.751341	0.177353	0.210005	0.750065	-0.567062	0.253603
O60331	Phosphatidylinositol 4-phosphate 5-kinase type-1 gamma	PIP5K1C	-1.46198	0.385685	-1.40054	0.454151	-1.76416	0.428786	-1.25871	0.78665	NA	NA	NA	NA	NA	NA	NA	NA
O60443	Gasdermin-E	GSDME	1.427	0.0133811	1.50483	0.00957635	1.72338	0.0161262	1.44215	0.0602216	-0.429609	0.54197	1.23922	0.254072	-0.146126	0.893857	1.55128	0.201183
O60462	Neuropilin-2	NRP2	NA	NA	NA	NA	NA	NA	NA	NA	NA	NA	NA	NA	NA	NA	NA	NA
O60486	Plexin-C1	PLXNC1	-0.947167	0.485042	-0.995642	0.422114	-0.637044	0.765807	-1.05033	0.652537	0.950692	0.393603	-0.163452	0.931962	0.244555	0.886074	NA	NA
O60488	Long-chain-fatty-acid--CoA ligase 4	ACSL4	-1.93426	0.00408159	-1.45521	0.0599155	-0.303755	0.583671	-0.106074	0.954901	0.0862424	0.905261	-1.60654	0.000239029	-0.33501	0.538334	-0.781883	0.0824607
O60493	Sorting nexin-3	SNX3	0.289534	0.727811	-0.692289	0.293986	0.279727	0.870362	-0.822841	0.591654	-0.793079	0.249409	-0.0152436	0.991709	-0.918495	0.459855	-0.445207	0.759888
O60496	Docking protein 2	DOK2	1.77156	0.0197144	0.791149	0.393139	1.63629	0.0803014	0.582887	0.743641	-0.507862	0.560723	0.600998	0.629341	-0.18217	0.827199	0.751729	0.10642
O60506	Heterogeneous nuclear ribonucleoprotein Q	SYNCRIP	-0.104214	0.883237	-0.643497	0.143437	-0.250993	0.754694	-0.608433	0.452297	0.0606164	0.915539	0.126747	0.90598	0.143093	0.829747	0.213375	0.78312
O60547	GDP-mannose 4,6 dehydratase	GMDS	NA	NA	NA	NA	NA	NA	NA	NA	NA	NA	NA	NA	NA	NA	NA	NA
O60568	Multifunctional procollagen lysine hydroxylase and glycosyltransferase LH3	PLOD3	0.594531	0.569341	-0.50884	0.61624	0.61423	0.651324	-0.285153	0.895317	0.0365606	0.97538	-0.538935	0.407154	0.0369111	0.969149	-0.397431	0.421428
O60603	Toll-like receptor 2	TLR2	0.247188	0.584214	-0.711132	0.0904868	1.98677	0.0721224	0.877425	0.424622	0.18344	0.756439	0.364547	0.761227	-0.368098	0.828547	1.00593	0.576484
O60610	Protein diaphanous homolog 1	DIAPH1	-1.09543	0.00504607	0.185977	0.734677	-1.06661	0.0188363	0.21257	0.84688	0.101864	0.851197	-0.372154	0.630941	0.164458	0.831796	-0.355204	0.68755
O60645	Exocyst complex component 3	EXOC3	NA	NA	NA	NA	NA	NA	NA	NA	-1.37747	0.405401	0.140793	0.912714	-1.50543	0.612993	0.338469	0.781877
O60664	Perilipin-3	PLIN3	-1.59709	0.000271962	-1.29592	0.00186276	-0.543017	0.565279	-0.828788	0.336267	-0.156535	0.776332	-0.988908	0.215404	-0.616593	0.470759	-1.37269	0.0788579
O60684	Importin subunit alpha-7	KPNA6	0.373035	0.92624	0.524499	0.884436	-1.24378	0.87247	-1.33446	0.889472	0.0109323	0.997531	0.470388	0.703481	1.62445	0.659206	0.687585	0.491432
O60701	UDP-glucose 6-dehydrogenase	UGDH	-1.66747	0.011072	-0.250211	0.824615	-1.66217	0.154131	-0.224839	0.945464	0.0502838	0.963182	-1.18201	0.229718	0.0888533	0.95898	-0.925381	0.35472
O60711	Leupaxin	LPXN	-0.475043	0.713913	-0.374393	0.738394	-0.00550901	0.995631	0.377173	0.869357	-0.327966	0.726553	-0.80103	0.40547	-0.0986621	0.930264	-0.260949	0.75464
O60749	Sorting nexin-2	SNX2	0.189411	0.645828	-1.11707	0.00311897	-0.00546056	0.993916	-1.28137	0.030926	-0.296387	0.400498	0.331077	0.683223	-0.384793	0.553219	0.0263414	0.978705
O60760	Hematopoietic prostaglandin D synthase	HPGDS	NA	NA	NA	NA	NA	NA	NA	NA	-1.36081	0.436168	NA	NA	-1.44599	0.701674	NA	NA
O60763	General vesicular transport factor p115	USO1	0.0955274	0.826044	0.638405	0.0222834	0.00926266	0.993916	0.533258	0.212406	-0.080558	0.813113	-0.157707	0.73396	0.107612	0.748398	-0.107824	0.604927
O60784	Target of Myb protein 1	TOM1	0.658444	0.433358	0.837995	0.323951	1.41388	0.0603008	0.625102	0.614545	0.896867	0.172102	0.854054	0.343963	0.412819	0.698639	1.33628	0.389441
O60826	Coiled-coil domain-containing protein 22	CCDC22	0.0765093	0.918705	-0.627793	0.269382	0.073147	0.960484	-0.57224	0.658026	-0.513619	0.343068	0.386662	0.709043	-0.558834	0.558852	0.292206	0.789142
O60832	H/ACA ribonucleoprotein complex subunit DKC1	DKC1	0.329466	0.838225	0.857543	0.381711	0.927967	0.692701	1.10904	0.69349	0.96327	0.367011	NA	NA	0.420847	0.849359	NA	NA
O60841	Eukaryotic translation initiation factor 5B	EIF5B	-1.01285	0.118091	-0.293659	0.843506	-0.705064	0.456035	0.0835384	0.978383	-0.471937	0.632519	-0.866955	0.643784	-0.798633	0.650061	-1.26178	0.474673
O60861	Growth arrest-specific protein 7	GAS7	0.749081	0.767209	0.183138	0.955658	0.795141	0.870362	-0.0473249	0.993404	-1.19302	0.407582	1.07704	0.569699	-1.15937	0.666133	NA	NA
O60869	Endothelial differentiation-related factor 1	EDF1	0.318742	0.654943	0.0602954	0.956129	-0.21812	0.870362	-0.0597829	0.975718	0.0893274	0.897754	0.0654627	0.94041	0.18947	0.827199	-0.617854	0.289934
O60884	DnaJ homolog subfamily A member 2	DNAJA2	-0.215285	0.864381	-0.392832	0.672575	-0.250234	0.896599	-0.451232	0.826156	-0.854933	0.190034	-0.0598863	0.96211	-1.0697	0.271577	-0.434484	0.648556
O75023	Leukocyte immunoglobulin-like receptor subfamily B member 5	LILRB5	-0.306079	0.895244	-3.45026	0.0227638	-0.987978	0.636878	-2.67118	0.14109	NA	NA	NA	NA	NA	NA	NA	NA
O75044	SLIT-ROBO Rho GTPase-activating protein 2	SRGAP2	0.574381	0.736056	-0.359255	0.839461	0.273729	0.959086	0.293074	0.955185	NA	NA	NA	NA	NA	NA	NA	NA
O75064	DENN domain-containing protein 4B	DENND4B	0.578147	0.655045	-0.0538859	0.976975	NA	NA	NA	NA	-1.40902	0.274651	NA	NA	NA	NA	NA	NA
O75083	WD repeat-containing protein 1	WDR1	0.267743	0.66336	0.239458	0.702305	0.428353	0.31523	0.587347	0.212406	-0.470341	0.346937	0.508429	0.581378	-0.406151	0.493873	0.737953	0.350635
O75116	Rho-associated protein kinase 2	ROCK2	NA	NA	NA	NA	NA	NA	NA	NA	NA	NA	-0.0581274	0.979788	NA	NA	-0.503736	0.695165
O75131	Copine-3	CPNE3	-0.0840532	0.9521	-0.353247	0.750342	0.4122	0.657818	0.312123	0.817843	0.276814	0.750444	0.379957	0.790021	-0.619996	0.475726	-0.0969868	0.957053
O75165	DnaJ homolog subfamily C member 13	DNAJC13	0.544182	0.289607	0.168895	0.827228	0.239263	0.825182	-0.00726627	0.997356	0.361008	0.437009	0.245079	0.643167	0.597306	0.356603	0.201334	0.677235
O75223	Gamma-glutamylcyclotransferase	GGCT	-0.448843	0.660245	0.0288223	0.988049	-0.438143	0.842813	-0.0614486	0.984373	-0.775528	0.214256	-0.140864	0.902101	-0.904811	0.368197	-0.234105	0.758325
O75251	NADH dehydrogenase [ubiquinone] iron-sulfur protein 7, mitochondrial	NDUFS7	NA	NA	NA	NA	NA	NA	NA	NA	NA	NA	-1.15273	0.452339	NA	NA	-0.70022	0.609656
O75306	NADH dehydrogenase [ubiquinone] iron-sulfur protein 2, mitochondrial	NDUFS2	-0.869771	0.360539	-1.07375	0.21878	-0.703014	0.509083	-0.655	0.728631	-0.00654591	0.994963	-0.54469	0.364733	-0.242302	0.787852	-0.361185	0.643839
O75323	Protein NipSnap homolog 2	NIPSNAP2	1.20732	0.0283094	0.152679	0.85788	1.14726	0.0520454	0.204809	0.886339	0.279168	0.65793	0.109815	0.939286	0.403789	0.493873	0.432814	0.59441
O75340	Programmed cell death protein 6	PDCD6	-2.34	0.0746548	-2.21419	0.113105	-1.39404	0.62244	-1.48065	0.670222	1.2247	0.188361	0.165055	0.887387	-0.354611	0.843536	-0.705518	0.38051
O75347	Tubulin-specific chaperone A	TBCA	-1.21429	0.0324612	-1.12564	0.053679	-0.861892	0.355678	-0.92509	0.466827	-0.362079	0.585565	0.0579423	0.966684	-0.551473	0.534093	0.474821	0.448929
O75348	V-type proton ATPase subunit G 1	ATP6V1G1	0.399918	0.395103	0.691591	0.132946	0.263812	0.660531	0.453448	0.453853	-0.620726	0.191016	0.0219009	0.979788	-0.365835	0.65766	0.167298	0.871354
O75351	Vacuolar protein sorting-associated protein 4B	VPS4B	0.27762	0.584214	0.0895237	0.890575	0.461682	0.338436	0.255366	0.725516	-0.117132	0.786259	0.463924	0.579437	-0.193862	0.666423	0.272136	0.682261
O75367	Core histone macro-H2A.1	MACROH2A1	1.81177	0.357372	1.15526	0.603052	1.65432	0.692701	1.43225	0.825766	-0.592915	0.7531	1.02911	0.636253	-1.48209	0.602629	-0.399767	0.821472
O75368	SH3 domain-binding glutamic acid-rich-like protein	SH3BGRL	0.112517	0.950683	-0.0109203	0.995407	-0.137823	0.96659	-0.516623	0.880965	-0.662238	0.512008	0.981304	0.551635	-0.607261	0.772964	1.01025	0.585899
O75369	Filamin-B	FLNB	1.12285	0.0560609	0.901793	0.157728	1.14877	0.170004	0.958073	0.388502	-0.207976	0.705535	0.495995	0.525376	0.180007	0.834509	0.508905	0.538718
O75381	Peroxisomal membrane protein PEX14	PEX14	NA	NA	NA	NA	NA	NA	NA	NA	NA	NA	-0.237672	0.890648	NA	NA	-0.877934	0.416684
O75390	Citrate synthase, mitochondrial	CS	-0.409773	0.591581	-0.238114	0.786764	-0.405176	0.692169	-0.141793	0.9426	0.439251	0.470999	-0.635051	0.40292	0.292105	0.686062	-0.52209	0.253603
O75396	Vesicle-trafficking protein SEC22b	SEC22B	0.915559	0.236658	0.92226	0.254481	1.25071	0.220293	0.980582	0.532159	0.0386749	0.966274	0.723468	0.455758	-0.314669	0.729907	0.693364	0.365993
O75400	Pre-mRNA-processing factor 40 homolog A	PRPF40A	-0.724702	0.859819	-0.943788	0.810514	-0.496979	0.949829	-0.686016	0.945464	0.578103	0.735515	-0.0440318	0.978864	-0.00668717	0.999199	0.0936472	0.963402
O75436	Vacuolar protein sorting-associated protein 26A	VPS26A	0.581551	0.088757	0.215859	0.673418	0.484806	0.428786	0.042279	0.978383	-0.20686	0.626887	0.19267	0.772256	0.0125106	0.987136	0.164287	0.846962
O75475	PC4 and SFRS1-interacting protein	PSIP1	0.603859	0.593129	-0.000763429	0.999247	0.362909	0.830065	-0.62675	0.886339	NA	NA	NA	NA	NA	NA	NA	NA
O75477	Erlin-1	ERLIN1	-0.266589	0.867219	-0.6917	0.547588	-0.196625	0.898045	-0.624647	0.69349	0.729762	0.444796	0.261356	0.880896	-0.272171	0.827529	NA	NA
O75487	Glypican-4	GPC4	-1.38092	0.654843	-0.739369	0.831873	-1.2753	0.76095	-0.496475	0.945464	-0.979096	0.514564	-0.622479	0.525376	-1.69349	0.380112	-1.16403	0.199546
O75489	NADH dehydrogenase [ubiquinone] iron-sulfur protein 3, mitochondrial	NDUFS3	-1.24815	0.0366208	-1.1564	0.0574446	-1.77718	0.00704968	-1.55428	0.0276981	0.47707	0.470999	-1.11646	0.226744	0.713376	0.174434	-1.2431	0.0528074
O75503	Ceroid-lipofuscinosis neuronal protein 5	CLN5	NA	NA	NA	NA	NA	NA	NA	NA	-2.02267	0.403191	-0.0886436	0.978864	NA	NA	NA	NA
O75531	Barrier-to-autointegration factor	BANF1	NA	NA	NA	NA	NA	NA	NA	NA	NA	NA	NA	NA	NA	NA	NA	NA
O75533	Splicing factor 3B subunit 1	SF3B1	-0.417504	0.415547	-0.671075	0.168272	-0.152898	0.77327	-0.488468	0.302418	0.84662	0.0526772	-0.00293798	0.994989	0.568934	0.291317	0.230883	0.699304
O75534	Cold shock domain-containing protein E1	CSDE1	0.274749	0.707356	0.176279	0.83075	0.0723213	0.959086	0.170096	0.938747	-0.140433	0.813113	0.545877	0.380801	0.336661	0.703753	0.469804	0.59441
O75558	Syntaxin-11	STX11	0.793493	0.301935	1.2361	0.12763	0.720634	0.457878	1.08064	0.253585	0.394933	0.472409	0.66722	0.402969	0.0761744	0.929156	0.659468	0.310053
O75563	Src kinase-associated phosphoprotein 2	SKAP2	-0.533913	0.750739	0.476126	0.817143	-0.524919	0.784043	0.341312	0.941557	-1.41916	0.252813	-0.947074	0.705357	-0.909638	0.687505	-1.62598	0.541277
O75569	Interferon-inducible double-stranded RNA-dependent protein kinase activator A	PRKRA	0.0292225	0.986569	-0.122221	0.953905	-0.159764	0.960935	-0.315411	0.941475	-0.574654	0.55331	-0.442786	0.647907	-0.718496	0.652224	-0.712336	0.491432
O75643	U5 small nuclear ribonucleoprotein 200 kDa helicase	SNRNP200	0.181766	0.838705	-0.337643	0.672575	0.123132	0.934059	-0.337085	0.860148	0.260834	0.718736	0.145157	0.930047	0.224307	0.839392	0.495187	0.681697
O75663	TIP41-like protein	TIPRL	0.434171	0.456022	-0.0780127	0.945865	0.573433	0.583229	-0.102612	0.967693	-0.448585	0.390202	-0.351318	0.713277	0.00391112	0.997846	0.154341	0.898643
O75694	Nuclear pore complex protein Nup155	NUP155	-0.743774	0.218564	-0.703469	0.296112	-0.490583	0.712542	-0.871567	0.435569	1.05213	0.117495	-0.461774	0.813794	1.0629	0.371019	-0.229994	0.916671
O75695	Protein XRP2	RP2	0.664123	0.529834	-0.054301	0.970763	0.600382	0.704695	0.437014	0.872816	0.332164	0.652047	-0.212123	0.691047	0.516458	0.595613	0.204571	0.485303
O75746	Calcium-binding mitochondrial carrier protein Aralar1	SLC25A12	NA	NA	NA	NA	NA	NA	NA	NA	-0.3397	0.874009	-1.33191	0.338716	-1.26319	0.65766	NA	NA
O75821	Eukaryotic translation initiation factor 3 subunit G	EIF3G	-0.35992	0.778492	-0.190405	0.892656	-0.11281	0.959086	0.235375	0.932899	0.176583	0.905261	0.268581	0.911735	0.280707	0.851696	0.402729	0.78312
O75822	Eukaryotic translation initiation factor 3 subunit J	EIF3J	0.0191965	0.97994	0.204445	0.715465	0.21644	0.87247	0.640941	0.584055	-1.36531	0.00486978	0.298509	0.705357	-1.37324	0.0929727	0.198571	0.830924
O75844	CAAX prenyl protease 1 homolog	ZMPSTE24	-1.01312	0.314069	-0.0225548	0.988049	-0.625903	0.738772	0.277338	0.905189	1.5336	0.049499	-0.28917	0.791489	0.762599	0.518438	-0.362951	0.761747
O75874	Isocitrate dehydrogenase [NADP] cytoplasmic	IDH1	-0.41686	0.585228	-0.536905	0.517941	-0.435875	0.649595	-0.637366	0.643045	-0.67242	0.331689	-0.490081	0.753484	-0.349167	0.730594	-0.326312	0.781877
O75915	PRA1 family protein 3	ARL6IP5	-0.754184	0.194298	-0.0713321	0.939221	-0.169152	0.911635	0.584426	0.582782	0.291741	0.689968	-0.383193	0.768576	-0.416013	0.737439	-0.0922155	0.963402
O75923	Dysferlin	DYSF	NA	NA	NA	NA	NA	NA	NA	NA	0.131752	0.935129	NA	NA	1.1433	0.612993	NA	NA
O75937	DnaJ homolog subfamily C member 8	DNAJC8	0.466732	0.654943	0.713989	0.43935	0.110035	0.957636	0.133173	0.952001	-0.43094	0.493645	0.177448	0.76179	-0.0497881	0.956057	0.040694	0.961622
O75947	ATP synthase subunit d, mitochondrial	ATP5PD	-0.985001	0.108864	-1.24546	0.0346593	-0.717239	0.428786	-0.980824	0.30822	0.0101391	0.992819	-1.44695	0.167722	-0.290206	0.799041	-1.37625	0.0975377
O75995	SAM and SH3 domain-containing protein 3	SASH3	2.22874	0.181798	2.03875	0.2313	1.30049	0.663043	0.561665	0.905189	-1.58501	0.271119	1.63339	0.285652	-1.22698	0.553219	1.33684	0.36447
O76003	Glutaredoxin-3	GLRX3	-0.658991	0.166125	-0.715978	0.125821	-0.812625	0.175992	-0.57254	0.491467	-0.112899	0.88675	-0.167016	0.922033	0.0615366	0.965047	-0.279621	0.874078
O76021	Ribosomal L1 domain-containing protein 1	RSL1D1	0.937824	0.443207	0.106352	0.955658	1.28048	0.31523	0.242394	0.934814	-0.184093	0.877096	0.684665	0.57288	-0.365581	0.780504	0.918383	0.277263
O76071	Probable cytosolic iron-sulfur protein assembly protein CIAO1	CIAO1	-0.180831	0.947597	0.579051	0.80789	-0.441688	0.880718	0.529167	0.891969	-0.746968	0.651358	0.183285	0.862208	-0.504155	0.787895	0.423655	0.570582
O76094	Signal recognition particle subunit SRP72	SRP72	0.462162	0.497285	0.932325	0.133313	0.363848	0.692169	0.81854	0.232852	0.00470703	0.994963	0.0423926	0.943813	0.0734233	0.886074	-0.00382283	0.994593
O94776	Metastasis-associated protein MTA2	MTA2	0.0845949	0.947307	0.978742	0.224403	0.281094	0.89129	1.3228	0.397156	-0.0179668	0.981218	-0.283351	0.705357	-0.446371	0.534179	-0.305077	0.365993
O94804	Serine/threonine-protein kinase 10	STK10	-0.023718	0.968671	-0.492235	0.106173	0.042595	0.972192	-0.328435	0.68457	-0.397463	0.0959882	0.118773	0.853081	-0.0926257	0.886074	0.041326	0.963402
O94826	Mitochondrial import receptor subunit TOM70	TOMM70	0.836201	0.175381	0.815649	0.217542	0.338161	0.763166	0.450564	0.750729	0.061737	0.955357	-0.189968	0.930047	0.103202	0.92738	-0.010331	0.994951
O94874	E3 UFM1-protein ligase 1	UFL1	-0.0147607	0.986926	0.252106	0.765467	0.164402	0.898045	0.403186	0.822105	0.167513	0.771646	-0.309024	0.643167	-0.0832258	0.909573	-0.178057	0.781877
O94903	Pyridoxal phosphate homeostasis protein	PLPBP	-0.369843	0.624763	-1.21329	0.0410701	-0.300934	0.766789	-1.18095	0.109646	0.105123	0.91392	0.120199	0.936553	0.626038	0.527542	0.551918	0.585752
O94905	Erlin-2	ERLIN2	0.460126	0.454676	-0.406964	0.5364	0.156398	0.90309	-0.667011	0.297443	0.65022	0.154069	0.67287	0.174568	0.425718	0.45591	0.68037	0.20646
O94906	Pre-mRNA-processing factor 6	PRPF6	0.279445	0.846318	-0.439283	0.72818	0.444966	0.841853	-0.544558	0.869705	0.680156	0.43047	0.219502	0.912914	0.0181416	0.986805	0.0730938	0.957914
O94925	Glutaminase kidney isoform, mitochondrial	GLS	-2.67386	9.20366e-05	-0.990077	0.0876551	-2.89006	0.00083375	-0.646991	0.452297	0.998734	0.0699103	-2.63848	0.00428188	1.01587	0.177047	-2.37649	0.0115611
O94973	AP-2 complex subunit alpha-2	AP2A2	0.142645	0.844102	-1.96049	0.000792571	-0.0151819	0.993916	-2.01104	0.0226236	0.480885	0.14761	0.151777	0.762665	0.388742	0.475665	0.20553	0.740814
O95104	SR-related and CTD-associated factor 4	SCAF4	-0.786324	0.632311	-1.33967	0.623533	NA	NA	NA	NA	0.880738	0.256809	0.0577907	0.966089	NA	NA	NA	NA
O95139	NADH dehydrogenase [ubiquinone] 1 beta subcomplex subunit 6	NDUFB6	0.119537	0.9559	0.311976	0.88379	0.0144432	0.993916	0.0324964	0.993404	0.591901	0.651113	-0.642798	0.578146	0.082645	0.965047	-0.667414	0.512229
O95166	Gamma-aminobutyric acid receptor-associated protein	GABARAP	0.677686	0.526944	0.129357	0.937837	1.04522	0.495773	0.474231	0.886892	-0.573794	0.605902	-0.173556	0.917718	-1.30237	0.465659	-0.310307	0.784762
O95168	NADH dehydrogenase [ubiquinone] 1 beta subcomplex subunit 4	NDUFB4	0.620264	0.844102	1.04448	0.700387	0.166348	0.977972	0.605158	0.922916	0.808774	0.626681	-0.117418	0.919	0.259751	0.916202	-0.374344	0.767256
O95182	NADH dehydrogenase [ubiquinone] 1 alpha subcomplex subunit 7	NDUFA7	NA	NA	NA	NA	NA	NA	NA	NA	NA	NA	-0.461569	0.850943	NA	NA	NA	NA
O95197	Reticulon-3	RTN3	0.466897	0.778492	0.679684	0.636763	0.65209	0.733102	0.705845	0.807975	0.651901	0.576592	0.0127007	0.993269	0.0351089	0.984576	-0.224277	0.916671
O95202	Mitochondrial proton/calcium exchanger protein	LETM1	-0.732896	0.341808	-0.751858	0.270917	-0.880357	0.387286	-0.734104	0.574451	0.506196	0.318506	-0.841073	0.167722	0.576056	0.385354	-0.728795	0.172506
O95232	Luc7-like protein 3	LUC7L3	0.147885	0.950683	-0.219296	0.922923	0.912765	0.645274	0.212016	0.966068	-0.244946	0.871048	-0.484551	0.713277	-0.602901	0.687505	NA	NA
O95292	Vesicle-associated membrane protein-associated protein B/C	VAPB	-1.60839	0.192038	-1.46163	0.267477	-1.05772	0.406983	-1.09464	0.489791	0.21537	0.840629	-0.865946	0.267829	-0.0738136	0.930349	-0.55154	0.164674
O95294	RasGAP-activating-like protein 1	RASAL1	NA	NA	NA	NA	NA	NA	NA	NA	1.27451	0.319414	NA	NA	NA	NA	NA	NA
O95295	SNARE-associated protein Snapin	SNAPIN	NA	NA	NA	NA	NA	NA	NA	NA	NA	NA	NA	NA	NA	NA	NA	NA
O95299	NADH dehydrogenase [ubiquinone] 1 alpha subcomplex subunit 10, mitochondrial	NDUFA10	-0.909413	0.254011	-0.856888	0.356536	-0.993313	0.492278	-0.941734	0.670192	0.658108	0.426681	-1.25537	0.264984	0.769908	0.536379	-1.13167	0.28597
O95336	6-phosphogluconolactonase	PGLS	-0.110148	0.924642	-0.160369	0.894778	0.244424	0.88832	0.0858254	0.975718	-0.512757	0.581787	0.109049	0.958414	-0.259544	0.828547	0.23244	0.892969
O95340	Bifunctional 3'-phosphoadenosine 5'-phosphosulfate synthase 2	PAPSS2	2.51645	0.00676611	1.67611	0.0927956	2.50412	0.0391554	0.963789	0.660113	-0.241179	0.756829	1.84842	0.0117308	0.0564981	0.961236	2.10495	0.00600551
O95352	Ubiquitin-like modifier-activating enzyme ATG7	ATG7	-0.117274	0.839471	-0.097755	0.859854	0.0126068	0.993916	0.195345	0.826156	-0.897423	0.0821481	0.346516	0.830997	-0.739578	0.270442	0.464677	0.6821
O95373	Importin-7	IPO7	-0.228576	0.585228	-0.242677	0.529519	-0.623467	0.27519	-0.432076	0.649353	-0.686541	0.139624	0.114179	0.922033	-0.388524	0.652985	-0.137547	0.887416
O95379	Tumor necrosis factor alpha-induced protein 8	TNFAIP8	-0.967564	0.192038	-0.839675	0.263854	0.599184	0.687255	-0.36332	0.856717	0.210658	0.756829	-0.166317	0.874508	-0.462576	0.65766	0.619131	0.491432
O95433	Activator of 90 kDa heat shock protein ATPase homolog 1	AHSA1	0.016891	0.986569	-0.39341	0.623533	-0.708167	0.195843	-0.675014	0.384538	-0.344549	0.590018	-0.240002	0.815336	0.234663	0.778349	-0.561843	0.365993
O95466	Formin-like protein 1	FMNL1	-0.236594	0.666659	-0.959633	0.00918301	0.231308	0.71795	-0.493432	0.225143	-0.0730606	0.886707	0.294598	0.579025	-0.128748	0.828547	0.647566	0.1961
O95470	Sphingosine-1-phosphate lyase 1	SGPL1	0.497437	0.253744	-1.64793	0.00101084	0.822642	0.0922819	-1.35791	0.033247	0.237194	0.737472	-0.203299	0.912914	0.179561	0.829747	0.647638	0.642108
O95479	GDH/6PGL endoplasmic bifunctional protein	H6PD	-0.436186	0.905193	0.209047	0.959919	-0.553973	0.935407	0.222021	0.979061	0.123556	0.95076	-0.488963	0.531557	0.171293	0.938701	-0.543281	0.32818
O95486	Protein transport protein Sec24A	SEC24A	0.898509	0.649468	1.44484	0.413502	0.144615	0.977709	1.23755	0.719932	-0.862629	0.55331	-0.154107	0.958414	-0.464896	0.828547	NA	NA
O95544	NAD kinase	NADK	-0.292286	0.91205	0.421426	0.878286	-0.558748	0.87247	0.512833	0.928211	NA	NA	NA	NA	NA	NA	NA	NA
O95573	Long-chain-fatty-acid--CoA ligase 3	ACSL3	-0.487635	0.325142	-0.402318	0.502997	-0.0502399	0.967993	-0.390923	0.719932	0.245179	0.596546	-0.903333	0.172767	0.0983506	0.857947	-0.928599	0.0594641
O95671	Probable bifunctional dTTP/UTP pyrophosphatase/methyltransferase protein	ASMTL	NA	NA	NA	NA	NA	NA	NA	NA	NA	NA	NA	NA	NA	NA	NA	NA
O95674	Phosphatidate cytidylyltransferase 2	CDS2	-0.673094	0.377311	-0.391172	0.670215	-0.676279	0.525466	-0.40285	0.831571	-1.07195	0.207705	0.160497	0.948989	-1.52113	0.238188	0.176619	0.938611
O95716	Ras-related protein Rab-3D	RAB3D	0.721751	0.763978	0.712229	0.764704	0.644867	0.87247	0.743659	0.886339	0.53119	0.705535	-0.0707037	0.961138	0.546157	0.772982	0.0938536	0.933503
O95721	Synaptosomal-associated protein 29	SNAP29	NA	NA	NA	NA	NA	NA	NA	NA	NA	NA	NA	NA	NA	NA	NA	NA
O95747	Serine/threonine-protein kinaseR1	OXSR1	-0.520144	0.668255	-0.0612423	0.971758	-0.0338747	0.992057	0.26415	0.905189	0.109804	0.951441	-0.272869	0.943813	-0.713774	0.691352	NA	NA
O95758	Polypyrimidine tract-binding protein 3	PTBP3	0.0629092	0.964998	0.0711213	0.965785	-0.188749	0.934059	-0.5868	0.809864	-0.181428	0.875758	0.19428	0.923677	0.589208	0.612993	NA	NA
O95782	AP-2 complex subunit alpha-1	AP2A1	0.027503	0.961456	-0.573863	0.208606	0.172139	0.870362	-0.436877	0.658026	0.0462386	0.935123	-0.425923	0.555399	-0.0284695	0.965047	-0.309389	0.517758
O95786	Antiviral innate immune response receptor RIG-I	DDX58	-0.190978	0.887116	-0.592	0.529519	-0.739377	0.624968	-0.511637	0.854627	-0.336215	0.654261	-0.069991	0.952045	-0.715906	0.555092	-0.35358	0.779328
O95810	Caveolae-associated protein 2	CAVIN2	0.771263	0.372773	0.665038	0.447741	1.51875	0.544274	0.998921	0.825892	1.66788	0.191016	1.51305	0.553708	0.0857229	0.972198	NA	NA
O95822	Malonyl-CoA decarboxylase, mitochondrial	MLYCD	NA	NA	NA	NA	NA	NA	NA	NA	NA	NA	-0.227881	0.765177	NA	NA	NA	NA
O95831	Apoptosis-inducing factor 1, mitochondrial	AIFM1	0.509351	0.0474943	-0.12988	0.83075	0.123852	0.677433	-0.37319	0.57261	0.451205	0.154069	-0.242754	0.804548	0.553235	0.238188	-0.0795325	0.940436
O95834	Echinoderm microtubule-associated protein-like 2	EML2	0.186613	0.91205	-0.131161	0.955658	0.760909	0.624968	0.48476	0.895317	-1.63703	0.127088	-0.75904	0.669502	-2.1908	0.181288	-0.683545	0.653038
O95861	3'(2'),5'-bisphosphate nucleotidase 1	BPNT1	NA	NA	NA	NA	NA	NA	NA	NA	-0.588784	0.657419	0.272973	0.863105	-0.620786	0.627911	NA	NA
O95976	Immunoglobulin superfamily member 6	IGSF6	-1.0088	0.825506	-1.48884	0.683201	0.710059	0.931197	0.329903	0.975718	-0.426555	0.848086	-0.591538	0.780563	-1.78815	0.481528	NA	NA
O95989	Diphosphoinositol polyphosphate phosphohydrolase 1	NUDT3	-0.111995	0.914023	0.235118	0.81762	-0.508751	0.651324	0.0478281	0.979396	0.805235	0.206794	-0.283034	0.880896	0.316888	0.759936	NA	NA
O96005	Cleft lip and palate transmembrane protein 1	CLPTM1	-0.0204473	0.98235	0.409967	0.647352	-0.247744	0.877623	0.236835	0.928211	0.305852	0.654031	0.200599	0.902405	0.389499	0.652985	0.322937	0.701608
O96008	Mitochondrial import receptor subunit TOM40 homolog	TOMM40	-0.515088	0.379403	0.513828	0.344188	-0.795725	0.409529	0.100854	0.948287	-0.0406677	0.952599	-1.18662	0.0905283	0.214436	0.754794	-0.759434	0.0771809
O96011	Peroxisomal membrane protein 11B	PEX11B	1.54771	0.357372	0.699953	0.748068	1.83559	0.316788	0.821237	0.831571	-0.499576	0.748227	0.0926181	0.961138	-0.898051	0.609626	NA	NA
O96019	Actin-like protein 6A	ACTL6A	0.554943	0.659599	0.265342	0.860575	0.51045	0.712991	0.0244829	0.993404	0.0231653	0.98807	0.116236	0.923677	-0.0197569	0.986805	0.138498	0.917233
P00338	L-lactate dehydrogenase A chain	LDHA	-1.20372	0.00242154	-0.982168	0.0182245	-0.638982	0.133192	-0.483354	0.424622	-0.3427	0.606559	-1.48636	0.259784	0.00286411	0.997846	-1.50011	0.0831904
P00352	Retinal dehydrogenase 1	ALDH1A1	3.41654	4.85902e-09	1.58334	0.0188223	2.87252	0.00151981	0.87399	0.618822	-0.534284	0.259861	2.84645	0.002131	-0.248863	0.828547	2.7989	0.0126506
P00367	Glutamate dehydrogenase 1, mitochondrial	GLUD1	0.769879	0.0033389	-0.107734	0.77905	0.464968	0.178249	-0.35441	0.474818	0.704662	0.0253924	0.573923	0.2544	0.735014	0.0420832	0.544302	0.134389
P00387	NADH-cytochrome b5 reductase 3	CYB5R3	0.558857	0.273425	0.477781	0.384875	0.694316	0.292031	0.332856	0.784589	0.155148	0.77731	0.270887	0.815336	0.248762	0.703753	0.481873	0.533257
P00390	Glutathione reductase, mitochondrial	GSR	0.602467	0.0210336	1.25802	0.00120843	0.85696	0.139335	1.12548	0.0277171	-0.758758	0.0631824	1.02624	0.287052	-0.580918	0.197453	1.27779	0.0528074
P00395	Cytochrome c oxidase subunit 1	MT-CO1	0.645471	0.846318	1.65815	0.501449	0.924486	0.869114	1.74702	0.742235	-0.655109	0.808462	0.0896905	0.979788	-1.00576	0.785571	0.217007	0.963402
P00403	Cytochrome c oxidase subunit 2	MT-CO2	-0.621395	0.163479	-0.57387	0.237718	-0.742843	0.292328	-0.782192	0.339615	0.249452	0.731338	-1.53579	0.0896178	0.54425	0.505012	-1.07321	0.103883
P00441	Superoxide dismutase [Cu-Zn]	SOD1	1.61949	0.254011	0.690558	0.481205	1.99809	0.348256	0.719039	0.825822	-0.979424	0.402139	2.51378	0.25222	-1.5479	0.652985	NA	NA
P00488	Coagulation factor XIII A chain	F13A1	0.187493	0.760063	-2.65545	0.00739113	0.114836	0.922589	-2.09056	0.212406	-0.107704	0.89015	0.443205	0.70867	-0.571534	0.205858	0.279368	0.523011
P00491	Purine nucleoside phosphorylase	PNP	-0.315817	0.585228	-0.847639	0.0721802	-0.104585	0.900353	-0.644251	0.376423	0.126281	0.810985	-0.251248	0.751673	0.149693	0.807789	-0.285326	0.599103
P00492	Hypoxanthine-guanine phosphoribosyltransferase	HPRT1	-0.217304	0.72997	-0.479377	0.312758	-0.213259	0.837023	-0.751764	0.16889	-0.00584605	0.994963	0.548381	0.593157	0.252836	0.739782	0.793165	0.237435
P00505	Aspartate aminotransferase, mitochondrial	GOT2	-0.416987	0.538175	-0.295091	0.707385	-0.588975	0.245017	-0.240396	0.869794	0.293513	0.630651	-0.552769	0.34869	0.123131	0.847435	-0.571783	0.249211
P00558	Phosphoglycerate kinase 1	PGK1	-0.131788	0.699155	-0.0986898	0.795546	0.0583068	0.938832	0.00232776	0.997949	-0.565727	0.271344	-0.11423	0.956593	0.0190939	0.973409	-0.0349297	0.972424
P00734	Prothrombin	F2	3.91993	0.00354981	4.93623	0.000276404	4.1912	0.0863323	3.9033	0.114094	-1.90659	0.110976	2.09168	0.405012	-2.21338	0.428447	1.458	0.663622
P00918	Carbonic anhydrase 2	CA2	-1.74686	0.0117629	0.556792	0.601419	-2.33826	0.0218244	0.81949	0.643045	-1.21168	0.0585872	-2.07067	0.0150638	-0.698432	0.43823	-2.33875	0.00523999
P00973	2'-5'-oligoadenylate synthase 1	OAS1	0.213884	0.900732	-0.589523	0.601733	-0.779554	0.639654	-0.140912	0.973816	1.17508	0.16215	1.17459	0.184247	0.455855	0.871332	NA	NA
P01008	Antithrombin-III	SERPINC1	3.18778	0.000121084	3.01873	0.000612198	1.6536	0.141496	1.83408	0.209251	NA	NA	NA	NA	NA	NA	NA	NA
P01023	Alpha-2-macroglobulin	A2M	3.04969	0.00607155	2.76167	0.0301091	2.26469	0.0911702	1.91796	0.273102	-2.73204	0.0147753	-0.133844	0.943143	-2.65254	0.0529432	-0.574928	0.488206
P01024	Complement C3	C3	3.17098	0.000385005	2.78566	0.00167523	1.85699	0.0877962	1.45218	0.336116	-2.01904	0.0451218	1.15512	0.522517	-1.31022	0.302887	NA	NA
P01034	Cystatin-C	CST3	0.736243	0.689645	-0.624793	0.72818	0.346223	0.880718	0.10171	0.975718	NA	NA	NA	NA	NA	NA	NA	NA
P01042	Kininogen-1	KNG1	3.00586	0.00594131	2.89663	0.00885589	1.93044	0.109608	1.79438	0.199303	-2.88917	0.0127439	0.344383	0.754788	-2.30125	0.0569809	0.183204	0.772032
P01111	GTPase NRas	NRAS	0.167709	0.905922	-0.22805	0.868491	0.315751	0.900353	-0.0583441	0.985824	-0.472923	0.506203	-0.424129	0.643784	0.076999	0.958695	0.338718	0.730883
P01116	GTPase KRas	KRAS	0.192286	0.905922	-0.414665	0.818108	0.508048	0.871025	0.0470553	0.993007	0.88494	0.266697	0.359582	0.739224	0.57677	0.684911	0.921823	0.226452
P01137	Transforming growth factor beta-1 proprotein	TGFB1	0.632977	0.514503	0.148921	0.91719	0.525747	0.846744	0.161539	0.967693	0.923381	0.318506	-0.168276	0.932053	0.650967	0.686062	NA	NA
P01583	Interleukin-1 alpha	IL1A	0.261807	0.838225	0.0930901	0.955658	3.69464	0.0195626	3.85629	0.0226236	0.0962855	0.91522	-1.30463	0.060625	-0.997224	0.392829	0.0412638	0.969625
P01584	Interleukin-1 beta	IL1B	0.0649755	0.951856	0.00811212	0.995407	5.0587	0.000512997	5.09218	0.000441616	-0.174381	0.792442	-0.318752	0.463484	-0.628157	0.489826	1.76403	0.0831904
P01834	Immunoglobulin kappa constant	IGKC	NA	NA	NA	NA	NA	NA	NA	NA	NA	NA	NA	NA	NA	NA	NA	NA
P01857	Immunoglobulin heavy constant gamma 1	IGHG1	-0.0054519	0.997988	0.131874	0.965785	0.0524645	0.993916	0.183159	0.975718	-0.579532	0.731417	0.925171	0.658186	-1.79315	0.251171	-0.120254	0.859141
P01889	HLA class I histocompatibility antigen, B alpha chain	HLA-B	0.261068	0.91205	0.755277	0.708421	0.968828	0.512729	1.51629	0.36088	-1.21475	0.523937	0.52808	0.923677	-2.29053	0.421674	NA	NA
P01909	HLA class II histocompatibility antigen, DQ alpha 1 chain	HLA-DQA1	NA	NA	NA	NA	NA	NA	NA	NA	NA	NA	NA	NA	NA	NA	NA	NA
P01911	HLA class II histocompatibility antigen, DRB1 beta chain	HLA-DRB1	1.14638	0.130629	2.73925	0.00111159	0.674992	0.719826	2.46012	0.0397536	0.0345684	0.984413	1.67356	0.354181	-0.319803	0.857715	1.65684	0.32818
P02545	Prelamin-A/C	LMNA	1.59731	0.00124509	-0.622	0.246381	1.60005	0.0202149	-0.46885	0.652632	0.215203	0.689968	0.617594	0.379443	0.072636	0.941712	0.428525	0.676009
P02647	Apolipoprotein A-I	APOA1	NA	NA	NA	NA	NA	NA	NA	NA	NA	NA	NA	NA	NA	NA	NA	NA
P02649	Apolipoprotein E	APOE	1.13821	0.0400267	2.379	4.79394e-05	-0.462359	0.709814	0.849328	0.034312	0.211518	0.741825	0.0981413	0.949246	0.659799	0.248345	-0.723857	0.434778
P02671	Fibrinogen alpha chain	FGA	0.334426	0.332254	0.267991	0.518277	0.229007	0.660531	0.0620922	0.961411	0.998722	0.343068	1.08194	0.615838	0.112826	0.843536	0.446672	0.448929
P02675	Fibrinogen beta chain	FGB	0.91342	0.307515	0.80314	0.405321	0.592017	0.433877	0.435528	0.726296	0.641385	0.651725	1.03526	0.663158	0.276353	0.828547	0.852645	0.481875
P02679	Fibrinogen gamma chain	FGG	0.474439	0.100166	0.416376	0.164017	0.428689	0.467672	0.256028	0.803742	1.00949	0.448821	1.16353	0.623385	0.577472	0.685713	1.23287	0.312308
P02747	Complement C1q subcomponent subunit C	C1QC	NA	NA	NA	NA	NA	NA	NA	NA	NA	NA	NA	NA	NA	NA	NA	NA
P02749	Beta-2-glycoprotein 1	APOH	3.63197	0.0043378	3.39333	0.00878713	2.18201	0.133192	1.87344	0.2931	-0.971428	0.544511	0.681368	0.84993	-0.159032	0.938221	0.776499	0.702749
P02751	Fibronectin	FN1	1.88381	0.329376	1.32893	0.414117	-0.0183818	0.993916	-0.202407	0.9426	1.78459	0.0814794	2.38096	0.017945	1.30552	0.293504	-0.299427	0.80798
P02765	Alpha-2-HS-glycoprotein	AHSG	4.68254	9.33172e-06	4.12094	9.98489e-05	3.99932	0.00334294	2.78125	0.0482344	-1.80414	0.0631824	4.08245	0.00586329	-1.81811	0.181288	3.56274	0.00735256
P02768	Serum albumin	ALB	3.75432	0.00838351	3.29149	0.0305597	2.57286	0.109608	1.90192	0.452297	-4.00164	0.00492879	0.387329	0.565136	-3.35357	0.0355434	0.0709253	0.930798
P02775	Platelet basic protein	PPBP	0.335933	0.785322	0.308633	0.801654	0.256474	0.895324	0.16975	0.949934	1.20947	0.393603	1.45114	0.561672	0.158655	0.916847	0.743019	0.523205
P02776	Platelet factor 4	PF4	0.657486	0.527706	0.612606	0.566826	0.809632	0.5173	0.698208	0.69349	0.600517	0.678413	1.24338	0.578146	-0.587996	0.609626	0.639903	0.389441
P02786	Transferrin receptor protein 1	TFRC	0.924232	0.0742516	2.99054	1.7895e-05	-0.652449	0.49272	0.576363	0.5321	-0.694606	0.115444	0.607032	0.551635	0.274625	0.79451	-0.167459	0.916671
P02787	Serotransferrin	TF	3.64251	0.0368994	3.60431	0.0554362	2.62211	0.247521	2.23949	0.5321	-4.11891	0.0128915	0.122514	0.902405	-3.39236	0.128259	-0.200121	0.78558
P02792	Ferritin light chain	FTL	2.56137	0.00354347	1.47132	0.103286	2.71991	0.0195626	1.1581	0.481972	-0.693992	0.33099	1.935	0.0254667	-0.89406	0.364247	0.838913	0.473301
P02794	Ferritin heavy chain	FTH1	1.13498	0.329353	1.26198	0.253283	2.11887	0.0521158	0.27344	0.928211	-1.24299	0.197118	-0.14738	0.919193	-1.22903	0.358592	-0.966132	0.473301
P02795	Metallothionein-2	MT2A	-1.47433	0.181262	0.122012	0.951334	1.82942	0.0748816	0.734305	0.582782	-0.271427	0.788672	-0.679825	0.174568	-0.713758	0.750065	1.17711	0.624129
P04004	Vitronectin	VTN	3.68387	0.000568676	2.72634	0.0166477	3.32736	0.0202149	2.50752	0.121512	-2.27586	0.0692652	1.34228	0.570905	-2.98056	0.172283	NA	NA
P04040	Catalase	CAT	1.27006	0.0230958	1.30264	0.0464994	1.13541	0.129722	1.42818	0.0851035	0.631454	0.214256	0.836331	0.14259	0.129633	0.849157	0.654969	0.253603
P04066	Tissue alpha-L-fucosidase	FUCA1	2.14741	0.0197629	-2.62496	0.0227609	1.48339	0.184893	-3.14244	0.04269	0.316284	0.823792	2.72932	0.0859955	-0.880042	0.510767	1.29191	0.205669
P04075	Fructose-bisphosphate aldolase A	ALDOA	-0.492196	0.496831	-0.169032	0.872773	-0.102378	0.924823	0.34114	0.767501	-0.456618	0.57299	-0.40626	0.828744	-0.41265	0.671286	-0.461377	0.71967
P04080	Cystatin-B	CSTB	-0.0295738	0.97994	0.671228	0.246381	-0.378928	0.83654	0.360123	0.826156	-1.04676	0.130016	0.600977	0.705357	-0.400652	0.743187	0.307159	0.808406
P04083	Annexin A1	ANXA1	-1.26046	0.00572697	-0.718695	0.101994	-0.880727	0.0776325	-1.01285	0.0715655	-0.0614041	0.912075	-1.20941	0.140145	-0.181355	0.790549	-1.53402	0.0218162
P04179	Superoxide dismutase [Mn], mitochondrial	SOD2	-0.261479	0.835007	-0.455924	0.623533	1.03386	0.597231	-0.466215	0.826156	0.116071	0.908929	0.592508	0.760968	-0.388466	0.828547	0.996758	0.632721
P04181	Ornithine aminotransferase, mitochondrial	OAT	-0.563928	0.659632	-0.173509	0.926536	-0.372658	0.890925	-0.135	0.975718	-0.128859	0.905261	-1.75442	0.060625	0.656433	0.581434	-0.675355	0.425701
P04264	Keratin, type II cytoskeletal 1	KRT1	1.18995	0.533998	1.09629	0.576462	0.921631	0.793739	1.05814	0.816678	-1.41892	0.281401	-0.0204647	0.979788	-1.58775	0.443155	0.366922	0.701608
P04406	Glyceraldehyde-3-phosphate dehydrogenase	GAPDH	-0.609863	0.329376	-0.873823	0.142893	-0.317442	0.732574	-0.572938	0.553444	-0.418494	0.574232	-0.288599	0.864298	0.223887	0.794004	0.063002	0.963402
P04424	Argininosuccinate lyase	ASL	0.28712	0.918705	1.06438	0.707385	0.582559	0.890925	1.0071	0.868885	NA	NA	NA	NA	NA	NA	NA	NA
P04439	HLA class I histocompatibility antigen, A alpha chain	HLA-A	0.544031	0.256351	0.992685	0.00404348	0.489844	0.404791	0.314176	0.742231	-0.211224	0.571428	-0.0722608	0.930047	0.330374	0.544739	0.605379	0.422058
P04632	Calpain small subunit 1	CAPNS1	-0.723709	0.405535	-0.997072	0.246381	-0.785467	0.636138	-1.04506	0.595555	-0.085271	0.934774	0.513037	0.575429	-0.234928	0.907467	0.0236267	0.993299
P04732	Metallothionein-1E	MT1E	-1.25662	0.238846	0.290602	0.80333	2.94798	0.109653	1.69914	0.354685	0.402654	0.657779	-0.215821	0.851013	-1.4991	0.428447	1.22412	0.495491
P04792	Heat shock protein beta-1	HSPB1	-1.25148	0.0955617	0.0817235	0.955658	-1.73628	0.129722	0.211821	0.9426	0.354908	0.573943	-0.804041	0.154542	0.617401	0.512479	-1.3628	0.0194055
P04839	Cytochrome b-245 heavy chain	CYBB	-1.79252	0.00201372	-2.46689	0.000206665	-1.00696	0.225253	-1.64795	0.0908973	0.790865	0.203638	-1.92508	0.0285189	-0.0395495	0.969149	-1.98023	0.0154943
P04843	Dolichyl-diphosphooligosaccharide--protein glycosyltransferase subunit 1	RPN1	0.489026	0.208745	0.54922	0.218893	0.335014	0.54426	0.443563	0.576436	0.478635	0.142458	0.317629	0.643784	0.395438	0.357984	0.29614	0.593834
P04844	Dolichyl-diphosphooligosaccharide--protein glycosyltransferase subunit 2	RPN2	0.448211	0.498743	0.391387	0.517439	0.240142	0.870362	0.144507	0.9426	0.527707	0.192255	0.280048	0.745787	0.827982	0.168135	0.598658	0.378861
P04899	Guanine nucleotide-binding protein G(i) subunit alpha-2	GNAI2	0.0888161	0.932481	-0.344187	0.662833	0.309065	0.786538	-0.0858217	0.967757	0.113239	0.863734	0.097255	0.91159	-0.152668	0.849157	0.236765	0.772541
P05023	Sodium/potassium-transporting ATPase subunit alpha-1	ATP1A1	-0.601943	0.236658	-0.00748889	0.995254	-0.495664	0.467672	0.442849	0.721133	0.0189034	0.979459	-0.973109	0.0715948	0.116496	0.843915	-0.660964	0.195167
P05026	Sodium/potassium-transporting ATPase subunit beta-1	ATP1B1	-0.717204	0.0911877	-0.474529	0.353553	-1.2084	0.0371716	-0.477601	0.546914	0.448082	0.28137	-0.592362	0.364733	0.171575	0.772982	-1.27972	0.0168251
P05091	Aldehyde dehydrogenase, mitochondrial	ALDH2	0.810774	0.00946974	1.80884	0.0013145	0.92933	0.0773082	1.5153	0.0415346	-0.183845	0.804603	0.270833	0.860878	-0.19663	0.807509	0.362144	0.682261
P05106	Integrin beta-3	ITGB3	0.691616	0.55986	0.708957	0.54965	1.12207	0.497143	1.00819	0.680622	1.25544	0.32363	1.54352	0.455013	0.334623	0.856025	1.54827	0.241955
P05109	Protein S100-A8	S100A8	-1.07302	0.451911	-0.236083	0.910872	-0.778714	0.730914	-0.592531	0.889472	0.502507	0.705535	1.79971	0.143917	0.107859	0.966735	0.0734569	0.979342
P05120	Plasminogen activator inhibitor 2	SERPINB2	0.335446	0.773713	-3.12235	0.000523427	1.26722	0.488113	-2.91443	0.0972028	-1.21626	0.0705249	-0.16791	0.762665	-0.444251	0.837113	NA	NA
P05141	ADP/ATP translocase 2	SLC25A5	-0.0204373	0.987564	0.290955	0.83376	-0.155523	0.935407	0.16834	0.950406	0.145562	0.897173	-0.452315	0.704164	-0.104971	0.932466	-0.469719	0.593957
P05164	Myeloperoxidase	MPO	0.166867	0.803436	0.148879	0.840977	0.00411961	0.993916	-0.032762	0.979061	0.803243	0.492727	0.963567	0.696394	0.1774	0.886074	0.560973	0.701608
P05198	Eukaryotic translation initiation factor 2 subunit 1	EIF2S1	-0.105429	0.853422	0.267628	0.632211	-0.236313	0.736803	0.0473841	0.975718	-0.26627	0.41426	-0.0814134	0.8841	0.137522	0.818525	0.0832514	0.900142
P05204	Non-histone chromosomal protein HMG-17	HMGN2	1.0512	0.00125965	0.012679	0.992482	0.895267	0.328845	0.268654	0.928211	0.00163977	0.999599	0.973299	0.481276	-0.598365	0.534093	0.391219	0.543419
P05362	Intercellular adhesion molecule 1	ICAM1	-0.633379	0.0495675	-1.01283	0.00418072	1.54182	0.0648803	-0.07863	0.96526	0.795596	0.0631824	-0.829875	0.267829	0.844737	0.141614	1.19643	0.0249842
P05388	60S acidic ribosomal protein P0	RPLP0	-0.137394	0.88762	0.140573	0.883511	-0.212058	0.842358	0.280521	0.817843	-0.401993	0.56037	0.0825303	0.949642	-0.485256	0.634323	-0.0576644	0.964857
P05413	Fatty acid-binding protein, heart	FABP3	0.315224	0.488288	2.35819	8.98323e-05	0.115397	0.934059	2.39313	0.0106446	-1.20921	0.0405329	0.588816	0.725449	-0.906339	0.257134	0.329433	0.789937
P05455	Lupus La protein	SSB	0.00557946	0.994366	-0.305623	0.598987	-0.572513	0.380487	-0.793017	0.289299	0.208855	0.755634	0.60002	0.55427	0.542222	0.3541	0.70013	0.253603
P05556	Integrin beta-1	ITGB1	0.120355	0.867219	0.0995981	0.887813	0.592849	0.301598	0.633414	0.253994	0.603903	0.131276	0.031583	0.966684	0.532703	0.257134	0.563008	0.288197
P05771	Protein kinase C beta type	PRKCB	0.864836	0.279096	0.814005	0.387876	0.892698	0.497143	0.883169	0.672046	0.513291	0.407582	0.731092	0.287886	0.362603	0.759445	0.555153	0.436216
P06126	T-cell surface glycoprotein CD1a	CD1A	-0.643995	0.604849	-0.0871449	0.967487	-0.156017	0.949239	0.315133	0.941475	NA	NA	NA	NA	NA	NA	NA	NA
P06280	Alpha-galactosidase A	GLA	0.501573	0.329376	1.27628	0.0110107	0.178432	0.890925	1.12155	0.212406	-0.0697519	0.91392	0.312023	0.811328	-0.0713053	0.935984	0.330054	0.782039
P06576	ATP synthase subunit beta, mitochondrial	ATP5F1B	-0.261117	0.35179	-0.16911	0.589046	-0.351224	0.490353	-0.176569	0.859146	-0.0423488	0.966274	-1.00535	0.377264	0.216542	0.807789	-0.823278	0.357959
P06702	Protein S100-A9	S100A9	1.11581	0.330607	0.591132	0.654226	0.899462	0.667115	0.113427	0.978383	-0.00175178	0.999599	2.31896	0.076571	0.0698909	0.97594	2.49477	0.20605
P06703	Protein S100-A6	S100A6	-2.53019	0.00174813	-2.07837	0.0217987	-2.36937	0.0157733	-1.56664	0.257632	-0.326847	0.705535	-1.93052	0.106995	-0.437236	0.745182	-2.37537	0.0905847
P06733	Alpha-enolase	ENO1	-0.491591	0.136149	-0.549868	0.106173	-0.150246	0.880807	-0.173947	0.893162	-0.940286	0.0759882	-0.597984	0.658217	-0.485839	0.518463	-0.323792	0.712579
P06737	Glycogen phosphorylase, liver form	PYGL	0.848907	0.0707417	-0.470145	0.395342	0.780108	0.348591	-0.798204	0.426915	-0.446059	0.272077	0.50482	0.550578	-0.203866	0.807705	0.348962	0.624129
P06744	Glucose-6-phosphate isomerase	GPI	-0.68692	0.32015	-0.303772	0.729602	-0.695685	0.371852	-0.276619	0.881161	-0.111534	0.891313	-0.31314	0.813794	0.122607	0.893493	-0.420124	0.648861
P06748	Nucleophosmin	NPM1	1.00907	0.183172	0.86273	0.261793	1.10129	0.201543	0.795035	0.53489	0.240348	0.749468	0.831195	0.523784	-0.214676	0.818525	0.752507	0.340837
P06756	Integrin alpha-V	ITGAV	1.05505	0.707356	-0.762251	0.760952	1.61256	0.6233	-0.785456	0.865825	-0.549246	0.707337	0.263388	0.864605	-0.383215	0.79142	0.855828	0.133214
P06865	Beta-hexosaminidase subunit alpha	HEXA	2.12046	2.03614e-06	0.46165	0.486091	1.9888	0.000532137	-0.0371532	0.981833	-0.0799291	0.917666	1.4331	0.212565	-0.0366438	0.965047	1.74604	0.0270106
P07099	Epoxide hydrolase 1	EPHX1	2.53714	0.000352224	1.91014	0.00778763	1.84689	0.0794951	1.315	0.36088	0.187927	0.821104	2.08588	0.0318784	0.269482	0.836572	1.49063	0.156301
P07225	Vitamin K-dependent protein S	PROS1	NA	NA	NA	NA	NA	NA	NA	NA	-3.69886	0.0726164	1.86503	0.361658	-4.84914	0.177047	NA	NA
P07237	Protein disulfide-isomerase	P4HB	0.696251	0.173138	0.644884	0.132946	0.877361	0.252264	0.706026	0.276741	-0.188289	0.718736	0.361359	0.733402	-0.0247932	0.968136	0.718017	0.26341
P07305	Histone H1.0	H1-0	2.05898	0.19437	1.27979	0.500125	1.73455	0.456035	0.675598	0.895317	0.639763	0.741716	1.32691	0.658701	0.0637335	0.983099	NA	NA
P07332	Tyrosine-protein kinase Fes/Fps	FES	1.14443	0.585228	0.738677	0.760952	0.808982	0.83654	0.456496	0.9426	NA	NA	NA	NA	NA	NA	NA	NA
P07355	Annexin A2	ANXA2	-0.843903	0.158069	-0.0530015	0.960566	-0.721674	0.316703	0.304528	0.840356	-0.493398	0.590018	-0.918077	0.538634	-0.906775	0.456282	-1.47298	0.253603
P07384	Calpain-1 catalytic subunit	CAPN1	0.424849	0.073923	-0.135253	0.707385	0.383242	0.216615	-0.141159	0.860148	-0.258217	0.353406	0.419137	0.525376	-0.0669565	0.889697	0.263604	0.655851
P07437	Tubulin beta chain	TUBB	-0.507937	0.201501	-0.695526	0.0706157	-0.410763	0.449017	-0.644923	0.234607	-0.528005	0.466555	-0.320599	0.850943	0.286571	0.68607	0.237438	0.757758
P07686	Beta-hexosaminidase subunit beta	HEXB	0.0129431	0.989525	-0.560212	0.440032	0.514591	0.360801	-0.789485	0.336267	0.100644	0.908519	-0.182367	0.902405	-0.344911	0.68607	-0.467609	0.56866
P07711	Cathepsin L1	CTSL	0.877711	0.502079	0.0915637	0.965509	0.668784	0.786183	0.546091	0.880965	-0.35348	0.773744	-0.600647	0.586287	-0.102185	0.95342	-0.239476	0.757175
P07737	Profilin-1	PFN1	0.253743	0.767678	-0.369486	0.607302	0.617049	0.535912	-0.0910146	0.963027	-0.351324	0.503451	0.427838	0.550578	-0.441728	0.625749	0.435996	0.628397
P07741	Adenine phosphoribosyltransferase	APRT	-1.35294	0.000449453	-1.30179	0.000658733	-1.47649	0.0114692	-1.27908	0.033247	-0.452269	0.294599	-0.979858	0.243496	-0.148674	0.829747	-1.08274	0.0969928
P07814	Bifunctional glutamate/proline--tRNA ligase	EPRS1	-0.229022	0.105795	0.199391	0.277945	-0.501381	0.00800245	0.115808	0.719932	-0.265759	0.194146	-0.0750917	0.923677	-0.15455	0.691269	-0.352903	0.491432
P07858	Cathepsin B	CTSB	0.599264	0.293392	-1.45262	0.0110107	-0.0681082	0.971615	-1.51976	0.175765	0.123499	0.869575	0.401573	0.762665	0.223365	0.794004	0.0475307	0.963402
P07900	Heat shock protein HSP 90-alpha	HSP90AA1	-0.328473	0.213319	0.115774	0.772019	-0.312797	0.337162	0.291909	0.540141	-0.703108	0.046358	-0.178842	0.863105	-0.369645	0.380112	-0.0163947	0.981379
P07948	Tyrosine-protein kinase Lyn	LYN	1.03581	0.0495675	0.218952	0.786764	0.92565	0.184499	0.103819	0.945464	0.0961469	0.83431	1.18531	0.00129325	-0.29094	0.652224	1.07256	0.0242155
P07954	Fumarate hydratase, mitochondrial	FH	-0.175839	0.803898	0.808778	0.088864	-0.347811	0.756834	0.65416	0.54404	-0.319145	0.642296	-1.11964	0.213835	-0.220243	0.802896	-1.03065	0.0895219
P07996	Thrombospondin-1	THBS1	1.51387	0.0723858	1.23818	0.176151	0.890298	0.325127	0.691838	0.618051	-0.0500986	0.981218	1.31543	0.551635	-0.515911	0.65766	0.78649	0.38051
P08133	Annexin A6	ANXA6	0.755684	0.158069	-0.302461	0.753631	0.789249	0.304918	-0.343352	0.835597	-0.00315445	0.998469	1.46216	0.137899	-0.45797	0.743187	1.21688	0.370555
P08236	Beta-glucuronidase	GUSB	2.15434	0.00797348	1.69518	0.0554746	1.72225	0.129722	1.44583	0.339615	0.331318	0.69942	1.03125	0.125146	-0.0509725	0.968136	0.94119	0.0871228
P08238	Heat shock protein HSP 90-beta	HSP90AB1	-1.1159	0.00218018	-0.261606	0.599554	-1.21714	0.0267001	-0.0342164	0.979396	-0.518719	0.231395	-0.677457	0.351078	-0.123833	0.849216	-0.596455	0.234968
P08240	Signal recognition particle receptor subunit alpha	SRPRA	-0.551992	0.422472	-0.749839	0.289565	0.998693	0.467267	-0.0248673	0.993404	0.910649	0.0705249	-1.07368	0.0168253	-0.189986	0.886074	-0.67965	0.358534
P08246	Neutrophil elastase	ELANE	0.120833	0.846318	-0.174266	0.790047	0.0685005	0.954361	-0.15719	0.928211	1.67021	0.172821	1.37898	0.696394	1.06976	0.634323	NA	NA
P08311	Cathepsin G	CTSG	0.13783	0.825506	0.0228037	0.979666	0.0807879	0.934059	0.0404406	0.975718	0.765773	0.492984	0.766224	0.757615	0.313005	0.857291	0.499835	0.821886
P08514	Integrin alpha-IIb	ITGA2B	0.357844	0.796092	0.675425	0.584252	0.219208	0.943473	0.348724	0.9426	2.00876	0.0507103	1.9136	0.215654	1.4606	0.347264	NA	NA
P08559	Pyruvate dehydrogenase E1 component subunit alpha, somatic form, mitochondrial	PDHA1	0.313854	0.90253	0.140739	0.962113	0.378647	0.934059	0.307299	0.959079	-0.0785257	0.963091	-0.320473	0.762665	-0.369937	0.828875	-0.375102	0.554247
P08567	Pleckstrin	PLEK	-1.83893	0.000271962	-1.46897	0.00368049	-1.86015	0.000433484	-0.744877	0.297443	-0.484891	0.418413	-0.666404	0.551635	-0.48574	0.391149	-1.03834	0.0999059
P08571	Monocyte differentiation antigen CD14	CD14	3.09714	2.50012e-05	0.368595	0.656276	3.51974	0.000331603	0.815163	0.455402	0.0407087	0.97538	2.70821	0.0229282	-0.561224	0.683017	1.85053	0.236164
P08574	Cytochrome c1, heme protein, mitochondrial	CYC1	-0.79562	0.318679	-1.14738	0.181301	-0.467699	0.679362	-0.685393	0.660113	0.934458	0.191016	-0.897374	0.34036	0.343655	0.807509	-1.2122	0.358534
P08575	Receptor-type tyrosine-protein phosphatase C	PTPRC	0.178085	0.73618	-0.0486254	0.951334	0.363741	0.62887	0.183049	0.869705	0.7715	0.0705249	0.216793	0.826158	0.464054	0.442149	0.38401	0.614058
P08579	U2 small nuclear ribonucleoprotein B''	SNRPB2	-0.406064	0.765912	-0.00707208	0.99674	-0.000440692	0.999219	0.242479	0.889472	0.829305	0.24814	0.105343	0.934187	-0.18502	0.80986	-0.756064	0.149425
P08621	U1 small nuclear ribonucleoprotein 70 kDa	SNRNP70	0.0385569	0.959169	0.710556	0.169352	0.0235508	0.993916	0.538376	0.582782	0.207289	0.58073	-0.116765	0.84993	0.344271	0.523062	-0.033011	0.963402
P08648	Integrin alpha-5	ITGA5	-0.306451	0.936448	-0.0639989	0.988858	0.69573	0.898045	0.852873	0.897192	-1.14867	0.495733	-1.27717	0.0117308	-1.63407	0.428447	-0.823092	0.0547971
P08670	Vimentin	VIM	1.28056	0.0437417	2.05341	0.00587437	1.69309	0.0851216	1.37821	0.0307117	-0.896559	0.221984	-0.993034	0.492022	-0.300916	0.601556	0.382686	0.742636
P08754	Guanine nucleotide-binding protein G(i) subunit alpha	GNAI3	-0.20275	0.605681	-0.577734	0.106848	0.18919	0.819925	0.026347	0.984373	0.379864	0.142458	-0.419331	0.139227	0.0987908	0.8475	-0.139582	0.737449
P08758	Annexin A5	ANXA5	0.798844	0.00507059	0.696749	0.0035849	0.878578	0.0667792	0.649885	0.0882897	-0.914564	0.18947	0.988533	0.492022	-0.27499	0.686062	1.21905	0.0750074
P08779	Keratin, type I cytoskeletal 16	KRT16	NA	NA	NA	NA	NA	NA	NA	NA	NA	NA	NA	NA	NA	NA	NA	NA
P08865	40S ribosomal protein SA	RPSA	-0.608755	0.169487	-0.314252	0.569051	-0.651088	0.129722	-0.136007	0.896975	-0.254774	0.809514	-0.694491	0.705357	0.142403	0.862228	-0.710912	0.420835
P09012	U1 small nuclear ribonucleoprotein A	SNRPA	0.935071	0.220856	1.22275	0.10633	0.999427	0.349034	1.02204	0.452297	-0.396328	0.471421	0.522219	0.60048	-0.870476	0.381699	0.343444	0.797628
P09104	Gamma-enolase	ENO2	-2.0454	0.286083	-0.716007	0.752811	-0.437573	0.935407	0.382437	0.952775	NA	NA	NA	NA	NA	NA	NA	NA
P09110	3-ketoacyl-CoA thiolase, peroxisomal	ACAA1	-1.17431	0.0314848	-0.329048	0.664213	-1.17538	0.06074	-0.527125	0.524785	0.0862118	0.931252	-1.69958	0.11509	0.221361	0.80986	-1.4891	0.0831904
P09211	Glutathione S-transferase P	GSTP1	0.056512	0.934474	-0.482446	0.294017	0.0581688	0.960484	-0.426643	0.582782	-0.713275	0.0729342	0.471172	0.292601	-0.455334	0.666423	0.51296	0.628397
P09234	U1 small nuclear ribonucleoprotein C	SNRPC	-0.577421	0.634807	-0.430078	0.763599	-0.566024	0.779489	-0.266241	0.945464	-0.249125	0.86104	NA	NA	-1.10507	0.519999	NA	NA
P09326	CD48 antigen	CD48	-0.334509	0.702272	0.0107258	0.992482	0.246163	0.959086	1.14502	0.707893	1.81528	0.0887273	0.592575	0.714725	1.72912	0.471199	1.87682	0.280941
P09382	Galectin-1	LGALS1	0.750631	0.42129	0.137654	0.895239	0.851643	0.473601	-0.0690561	0.979396	-0.926125	0.211935	0.209929	0.891716	-0.703179	0.743187	0.144659	0.963402
P09417	Dihydropteridine reductase	QDPR	0.0395252	0.983361	-0.114817	0.965509	-0.313672	0.931083	-0.530561	0.905587	-0.841486	0.352963	0.462944	0.680539	-0.479458	0.74476	0.090607	0.963402
P09429	High mobility group protein B1	HMGB1	-0.436122	0.720292	-0.765263	0.482693	0.405296	0.78442	-0.381899	0.868885	0.26003	0.827945	0.480253	0.761227	-0.413142	0.788696	0.591153	0.681489
P09467	Fructose-1,6-bisphosphatase 1	FBP1	-3.82723	5.67059e-07	-0.0595585	0.956916	-3.79944	0.000331603	0.137937	0.922916	-0.295953	0.483193	-3.37002	0.00258073	-0.158095	0.80422	-4.10178	9.8431e-05
P09488	Glutathione S-transferase Mu 1	GSTM1	-0.563437	0.654943	-0.397436	0.815075	NA	NA	NA	NA	-1.18777	0.634234	-0.597025	0.884597	NA	NA	-0.833961	0.791326
P09497	Clathrin light chain B	CLTB	NA	NA	NA	NA	NA	NA	NA	NA	-0.638011	0.631213	-0.393589	0.863105	-0.892501	0.68607	NA	NA
P09525	Annexin A4	ANXA4	2.61146	9.33172e-06	1.16398	0.0315166	2.09262	0.00122404	0.714842	0.415505	-0.0882179	0.897173	2.58784	0.00195548	-0.595903	0.685713	1.76661	0.21326
P09543	2',3'-cyclic-nucleotide 3'-phosphodiesterase	CNP	-0.631275	0.264551	-0.816143	0.370821	-0.763333	0.42228	-0.641368	0.855662	0.993771	0.0183444	0.271242	0.36537	0.630903	0.368197	-0.383946	0.533439
P09601	Heme oxygenase 1	HMOX1	1.43191	0.253744	-0.356934	0.8513	0.37289	0.890035	-0.395691	0.928211	0.139796	0.929262	1.59007	0.272061	-0.37141	0.827199	0.604181	0.535291
P09622	Dihydrolipoyl dehydrogenase, mitochondrial	DLD	0.428045	0.458749	0.513948	0.356536	0.328672	0.739871	0.387026	0.729375	0.244179	0.689968	-0.118056	0.912914	-0.143024	0.841342	-0.330868	0.521014
P09661	U2 small nuclear ribonucleoprotein A'	SNRPA1	0.00026047	0.999792	0.0600901	0.988049	-0.0328705	0.993916	-0.417495	0.9426	-0.49859	0.731338	0.179189	0.928395	-0.84939	0.630595	0.174925	0.931776
P09668	Pro-cathepsin H	CTSH	0.126253	0.958287	0.204781	0.938549	0.264325	0.943473	0.215528	0.967693	0.516851	0.6666	-0.397305	0.755914	0.579572	0.695993	-0.149714	0.916671
P09669	Cytochrome c oxidase subunit 6C	COX6C	-0.364059	0.746285	-0.288717	0.831873	-0.314649	0.890035	-0.371944	0.903626	0.540381	0.486588	-0.845919	0.402969	-0.325214	0.770011	-1.04062	0.0712228
P09769	Tyrosine-protein kinase Fgr	FGR	0.553163	0.108864	1.44696	0.00311254	0.234188	0.714112	1.36486	0.0180365	-0.318368	0.390201	-0.191794	0.866853	-0.108999	0.849157	-0.0470097	0.963407
P09874	Poly [ADP-ribose] polymerase 1	PARP1	-0.165234	0.922217	-1.08482	0.364658	-0.00421536	0.995631	-0.80037	0.761591	NA	NA	NA	NA	NA	NA	NA	NA
P09913	Interferon-induced protein with tetratricopeptide repeats 2	IFIT2	0.24266	0.837842	0.0111463	0.995189	-2.5699	0.0258096	-1.43998	0.532159	-0.837867	0.241326	-0.462921	0.526527	0.0788901	0.970512	-1.38372	0.452948
P09914	Interferon-induced protein with tetratricopeptide repeats 1	IFIT1	-0.412621	0.585228	-0.529333	0.490702	-2.66924	0.0385243	-1.89457	0.110072	0.0751805	0.941017	-0.285013	0.625945	0.812072	0.666133	-0.984179	0.540229
P09917	Arachidonate 5-lipoxygenase	ALOX5	0.225786	0.867219	0.597351	0.612225	1.41045	0.193435	0.90756	0.546914	0.90389	0.0951854	-0.0729771	0.931385	0.0800616	0.918104	-0.446394	0.418339
P09936	Ubiquitin carboxyl-terminal hydrolase isozyme L1	UCHL1	NA	NA	NA	NA	NA	NA	NA	NA	NA	NA	NA	NA	NA	NA	NA	NA
P09960	Leukotriene A-4 hydrolase	LTA4H	0.920896	0.0965269	2.25831	0.000558788	1.13832	0.113993	2.14448	0.0160714	-0.39658	0.471421	0.139865	0.930047	-0.396297	0.65766	-0.326386	0.76898
P09972	Fructose-bisphosphate aldolase C	ALDOC	-0.327472	0.758388	-0.284185	0.81762	-0.0549377	0.978999	-0.206058	0.941557	0.526572	0.505441	-0.0188552	0.98822	0.707683	0.553219	-0.119821	0.959536
P0CG39	POTE ankyrin domain family member J	POTEJ	NA	NA	NA	NA	NA	NA	NA	NA	1.22806	0.56037	-0.431474	0.889441	NA	NA	-0.531814	0.740814
P0DMN0	Sulfotransferase 1A4	SULT1A4	0.289615	0.585228	-0.511725	0.589046	0.87938	0.34378	-0.235561	0.943353	NA	NA	NA	NA	NA	NA	NA	NA
P0DP25	Calmodulin-3	CALM3	-0.835261	0.692985	-0.950678	0.645163	1.01053	0.535912	-0.0747903	0.990621	0.451291	0.813113	NA	NA	-0.484636	0.942037	NA	NA
P10109	Adrenodoxin, mitochondrial	FDX1	0.310055	0.895504	2.34779	0.128826	0.636936	0.898045	2.0942	0.53489	-0.872125	0.658896	-1.77546	0.36537	-0.305258	0.924173	-1.12904	0.55247
P10114	Ras-related protein Rap-2a	RAP2A	NA	NA	NA	NA	NA	NA	NA	NA	NA	NA	NA	NA	NA	NA	NA	NA
P10153	Non-secretory ribonuclease	RNASE2	0.627418	0.671582	0.132099	0.952671	1.24809	0.384579	0.598865	0.858702	NA	NA	NA	NA	NA	NA	NA	NA
P10155	60 kDa SS-A/Ro ribonucleoprotein	RO60	-0.0498461	0.930599	-0.308447	0.419976	0.119122	0.920256	-0.325181	0.769322	0.499268	0.252813	0.451493	0.542678	0.634851	0.433367	0.567018	0.485303
P10253	Lysosomal alpha-glucosidase	GAA	1.67378	0.00118228	0.615003	0.47255	1.64371	0.0114692	0.553679	0.707893	0.594616	0.127628	1.04588	0.0109037	0.356324	0.502584	0.925804	0.0323604
P10301	Ras-related protein R-Ras	RRAS	0.452054	0.889348	0.700125	0.818108	0.524817	0.920256	0.739172	0.92022	-0.412116	0.826308	-0.185729	0.92305	-0.777795	0.745472	-1.27366	0.32818
P10412	Histone H1.4	H1-4	1.00179	0.293392	0.882883	0.413502	2.06001	0.0369456	1.1543	0.36088	0.439967	0.700342	0.768055	0.704164	-1.1024	0.485212	-0.107475	0.964857
P10451	Osteopontin	SPP1	3.23637	0.00279727	2.87305	0.00382709	3.00483	0.0202149	2.74739	0.0194703	-1.07185	0.373128	2.28168	0.372962	-1.52373	0.383382	NA	NA
P10515	Dihydrolipoyllysine-residue acetyltransferase component of pyruvate dehydrogenase complex, mitochondrial	DLAT	-0.308009	0.171134	-0.0344606	0.920705	-0.383727	0.385933	-0.0369807	0.975718	0.275272	0.386619	-0.603207	0.197939	0.057761	0.918104	-0.834097	0.0666636
P10599	Thioredoxin	TXN	-0.459035	0.803898	1.06508	0.365833	-0.684724	0.752105	-0.155522	0.958917	-0.684701	0.434876	0.600044	0.531734	-0.653022	0.828547	0.714029	0.802382
P10606	Cytochrome c oxidase subunit 5B, mitochondrial	COX5B	-1.39431	0.47477	-1.18739	0.558917	-1.17361	0.795714	-1.26996	0.829566	0.559246	0.672852	-1.44455	0.142695	0.0624536	0.984211	NA	NA
P10619	Lysosomal protective protein	CTSA	2.47189	9.33172e-06	0.496525	0.569857	1.75721	0.00122404	-0.386282	0.808858	0.731583	0.14761	2.6735	0.0109037	0.823072	0.144169	2.50119	0.00241347
P10620	Microsomal glutathione S-transferase 1	MGST1	1.51948	0.0128938	2.45192	0.000253158	1.35226	0.0578053	1.93887	0.0160714	0.278933	0.66978	-0.00263542	0.997026	0.778614	0.277535	0.585881	0.512508
P10644	cAMP-dependent protein kinase type I-alpha regulatory subunit	PRKAR1A	0.162568	0.704761	0.664965	0.0661303	0.237352	0.668997	0.529512	0.336267	-0.386678	0.371265	0.40597	0.617422	-0.25267	0.756109	0.388014	0.633291
P10768	S-formylglutathione hydrolase	ESD	0.315776	0.802513	0.590524	0.598999	0.547384	0.752105	0.774415	0.707893	-0.56284	0.505441	0.319248	0.859218	-0.29184	0.787852	0.417153	0.621363
P10809	60 kDa heat shock protein, mitochondrial	HSPD1	-0.555782	0.0139872	-0.454498	0.0351473	-0.404144	0.133192	-0.334267	0.216714	0.283256	0.638758	-1.09632	0.224735	0.192073	0.799041	-0.986876	0.188884
P11021	Endoplasmic reticulum chaperone BiP	HSPA5	-0.479528	0.0165953	-0.704395	0.00996898	-0.529883	0.139436	-0.548471	0.277537	0.112917	0.887083	-0.655735	0.609163	0.386845	0.394812	-0.334232	0.585752
P11117	Lysosomal acid phosphatase	ACP2	-1.61769	0.0483009	-1.66901	0.0625002	-1.00916	0.269689	-1.04793	0.475816	0.255299	0.76156	-1.62361	0.0136684	-0.420107	0.684641	-1.3113	0.0712228
P11142	Heat shock cognate 71 kDa protein	HSPA8	-0.39066	0.433358	0.0294658	0.973249	-0.424808	0.497143	0.427164	0.634482	-0.606899	0.28137	-0.425597	0.696394	-0.195091	0.723847	-0.164869	0.703898
P11166	Solute carrier family 2, facilitated glucose transporter member 1	SLC2A1	NA	NA	NA	NA	NA	NA	NA	NA	NA	NA	-3.30435	0.00487229	NA	NA	-2.46125	0.0249842
P11169	Solute carrier family 2, facilitated glucose transporter member 3	SLC2A3	-0.469214	0.727887	0.00554088	0.995512	1.07078	0.397957	0.681048	0.742231	1.28514	0.231395	-0.792116	0.73095	0.48152	0.729613	-0.384546	0.772032
P11172	Uridine 5'-monophosphate synthase	UMPS	-0.219626	0.897708	0.0482577	0.984652	-0.610196	0.867835	-0.431202	0.934261	0.313726	0.783338	-0.240448	0.904764	0.17439	0.926556	-0.341852	0.864634
P11177	Pyruvate dehydrogenase E1 component subunit beta, mitochondrial	PDHB	-0.0565477	0.947597	-0.183769	0.755446	0.0677788	0.960738	0.10206	0.945464	-0.0985978	0.892856	-0.875402	0.325145	0.142983	0.815803	-0.428997	0.420125
P11182	Lipoamide acyltransferase component of branched-chain alpha-keto acid dehydrogenase complex, mitochondrial	DBT	NA	NA	NA	NA	NA	NA	NA	NA	0.407925	0.646761	-0.619739	0.687634	0.904165	0.305681	NA	NA
P11215	Integrin alpha-M	ITGAM	-0.955781	0.0344985	-0.490686	0.282736	-0.727505	0.178249	-0.202853	0.869357	0.857667	0.0885778	-0.0698206	0.956593	0.302575	0.68607	-0.0853767	0.933334
P11216	Glycogen phosphorylase, brain form	PYGB	0.456252	0.40729	0.165076	0.828208	0.479419	0.554677	0.266478	0.872816	-0.105526	0.807412	0.646927	0.202917	-0.200761	0.770011	0.472496	0.457978
P11233	Ras-related protein Ral-A	RALA	-0.432224	0.854243	-0.35941	0.883977	-0.530381	0.898045	-0.470268	0.941475	0.434035	0.691626	-0.818456	0.0859955	0.391757	0.828547	-0.657673	0.430167
P11234	Ras-related protein Ral-B	RALB	-1.55704	0.0167314	-0.669726	0.344188	-1.94217	0.0556586	-0.92962	0.458557	0.322727	0.492479	-1.82043	0.0109458	0.805262	0.305681	-1.13679	0.195575
P11279	Lysosome-associated membrane glycoprotein 1	LAMP1	1.04358	0.249391	-0.378799	0.783723	0.961846	0.48448	-0.283149	0.941475	0.852366	0.323653	0.831209	0.541172	0.0992932	0.942037	0.359911	0.78312
P11387	DNA topoisomerase 1	TOP1	-0.897748	0.692396	-0.537076	0.837159	-0.640072	0.870936	-0.740851	0.884248	1.00025	0.393392	-0.0340148	0.966684	0.000309005	0.99964	-0.317552	0.701608
P11413	Glucose-6-phosphate 1-dehydrogenase	G6PD	0.234573	0.689645	1.93774	0.000206665	-0.283026	0.788893	1.7526	0.0180365	-1.21587	0.0257747	0.616286	0.543909	-0.711321	0.380112	0.664467	0.415776
P11498	Pyruvate carboxylase, mitochondrial	PC	1.25564	0.0324995	1.4285	0.0570596	1.22985	0.0902084	1.26322	0.265311	-0.0645703	0.931252	0.44902	0.547737	0.196585	0.802896	0.553128	0.378457
P11586	C-1-tetrahydrofolate synthase, cytoplasmic	MTHFD1	-1.19054	0.0034687	-0.27296	0.678591	-1.33623	0.0284439	-0.237766	0.883229	-0.690459	0.137364	-1.12092	0.130701	-0.15517	0.828547	-1.10085	0.0472116
P11717	Cation-independent mannose-6-phosphate receptor	IGF2R	-1.08021	0.00129399	-0.693627	0.0782468	-1.0626	0.121392	0.0499331	0.975718	0.923916	0.0282149	-0.902744	0.313878	0.404156	0.560384	-0.97314	0.181718
P11766	Alcohol dehydrogenase class-3	ADH5	0.831077	0.40729	0.747766	0.522744	0.490832	0.784043	0.333825	0.918381	-0.900136	0.264434	0.16114	0.929214	-0.892111	0.392829	-0.133951	0.92079
P11940	Polyadenylate-binding protein 1	PABPC1	-0.32198	0.297009	-0.124423	0.800389	-0.378597	0.0793096	0.0750919	0.928795	-0.249334	0.345523	0.262862	0.392718	-0.118669	0.691269	0.21614	0.390488
P12004	Proliferating cell nuclear antigen	PCNA	-1.14051	0.122279	-0.823457	0.293006	-1.1622	0.278853	-1.16365	0.337238	-0.393363	0.63268	-0.917913	0.336102	-0.0364558	0.972315	-0.789237	0.32818
P12081	Histidine--tRNA ligase, cytoplasmic	HARS1	-0.524674	0.15844	-0.395815	0.293545	-0.654296	0.193435	-0.404916	0.62372	-0.567551	0.0631824	-0.239425	0.525376	-0.390286	0.400885	-0.376285	0.312308
P12236	ADP/ATP translocase 3	SLC25A6	0.0609972	0.952975	0.155962	0.863662	-0.604118	0.503461	-0.572593	0.683886	0.261518	0.66709	-0.587055	0.488327	0.258776	0.685713	-0.743972	0.118488
P12270	Nucleoprotein TPR	TPR	-0.252479	0.661814	-0.0603062	0.939018	-0.248761	0.816229	-0.288704	0.816541	0.896746	0.25679	0.121667	0.961138	0.801164	0.518036	0.465236	0.772032
P12277	Creatine kinase B-type	CKB	-0.691653	0.7063	-1.70239	0.206752	0.826163	0.722737	-0.160795	0.952775	-1.7626	0.0257747	-0.30724	0.583006	-0.436576	0.784175	2.77492	0.0367186
P12318	Low affinity immunoglobulin gamma Fc region receptor II-a	FCGR2A	-0.0306534	0.98679	-1.04715	0.519532	0.671728	0.83654	-0.568132	0.895054	-0.0827627	0.964292	-0.108101	0.961138	0.15562	0.938903	NA	NA
P12724	Eosinophil cationic protein	RNASE3	NA	NA	NA	NA	NA	NA	NA	NA	NA	NA	NA	NA	NA	NA	NA	NA
P12814	Alpha-actinin-1	ACTN1	1.89677	2.10285e-05	2.62698	1.20963e-06	1.69842	0.00151981	2.41981	0.000441616	-0.168891	0.678413	1.06244	0.170906	0.0468065	0.955782	1.15232	0.138106
P12821	Angiotensin-converting enzyme	ACE	-0.992011	0.719364	-1.08029	0.603366	0.424585	0.934059	0.183708	0.975718	-1.09855	0.313246	-1.56112	0.0390926	-2.48927	0.0858586	-1.36491	0.0457161
P12931	Proto-oncogene tyrosine-protein kinase Src	SRC	0.240741	0.909756	0.184713	0.938748	0.31938	0.915447	0.475521	0.900814	0.570909	0.601153	-0.0719389	0.964765	0.954309	0.368197	0.627606	0.368832
P12956	X-ray repair cross-complementing protein 6	XRCC6	-0.040363	0.951301	0.067955	0.920705	0.0442274	0.967993	0.028861	0.980554	0.192897	0.685356	0.324291	0.663158	-0.0602352	0.912458	0.196085	0.632721
P13010	X-ray repair cross-complementing protein 5	XRCC5	-0.280896	0.461309	-0.11291	0.83075	-0.277797	0.639654	-0.293408	0.742231	-0.192369	0.609386	0.233273	0.622654	-0.138848	0.803117	0.268099	0.481875
P13073	Cytochrome c oxidase subunit 4 isoform 1, mitochondrial	COX4I1	-0.256678	0.749341	-0.19441	0.810514	-0.465732	0.689594	-0.42505	0.816541	0.572882	0.390201	-0.721011	0.556889	0.0309062	0.968931	-1.05582	0.130262
P13224	Platelet glycoprotein Ib beta chain	GP1BB	1.1321	0.422765	0.829591	0.592927	0.876392	0.534537	0.682779	0.734791	1.21731	0.498252	1.49498	0.647907	0.164832	0.9311	NA	NA
P13284	Gamma-interferon-inducible lysosomal thiol reductase	IFI30	1.09155	0.119332	-0.486032	0.562834	1.15429	0.482812	-0.22881	0.9426	-0.839271	0.388671	-0.156597	0.951689	-1.9227	0.257134	-1.08616	0.571135
P13473	Lysosome-associated membrane glycoprotein 2	LAMP2	1.3777	0.0270313	0.35054	0.683427	1.31576	0.0989277	0.125113	0.945464	0.138556	0.8499	0.9505	0.292601	-0.379617	0.652309	0.697762	0.368541
P13489	Ribonuclease inhibitor	RNH1	0.442814	0.115988	0.50435	0.103066	0.188622	0.733102	0.329829	0.546914	-0.548262	0.103192	0.540442	0.532987	-0.278173	0.536379	0.477749	0.481875
P13498	Cytochrome b-245 light chain	CYBA	-1.01915	0.138868	-1.37877	0.0566472	-0.601725	0.671531	-1.24542	0.333678	0.951481	0.210209	-1.13109	0.325337	0.338362	0.779886	-1.36721	0.102834
P13639	Elongation factor 2	EEF2	-0.331159	0.645828	-0.145341	0.868511	-0.541912	0.497143	-0.0529381	0.978383	-0.775947	0.0866971	0.0171771	0.981248	-0.358797	0.623319	0.0417919	0.963402
P13645	Keratin, type I cytoskeletal 10	KRT10	1.15692	0.584214	0.950562	0.671631	0.456363	0.932567	0.908401	0.868885	-1.35676	0.34445	0.0874822	0.929606	-1.54931	0.493049	0.530412	0.624129
P13647	Keratin, type II cytoskeletal 5	KRT5	NA	NA	NA	NA	NA	NA	NA	NA	NA	NA	NA	NA	NA	NA	NA	NA
P13667	Protein disulfide-isomerase A4	PDIA4	-0.514213	0.277859	-0.173619	0.839461	-0.677982	0.275908	-0.425228	0.739077	0.0774514	0.891741	-0.585994	0.347145	0.194095	0.79142	-0.455669	0.424998
P13674	Prolyl 4-hydroxylase subunit alpha-1	P4HA1	-0.116528	0.930235	-0.610297	0.49816	0.802367	0.528549	-0.12875	0.961411	0.411753	0.525153	-0.459158	0.32347	0.0962255	0.930349	-0.161113	0.787728
P13686	Tartrate-resistant acid phosphatase type 5	ACP5	0.456866	0.392739	1.68645	0.00885589	-0.849827	0.391298	0.394177	0.756942	0.122883	0.816512	1.09181	0.388932	0.1136	0.886074	0.360501	0.712579
P13716	Delta-aminolevulinic acid dehydratase	ALAD	-0.216666	0.838225	-0.00856228	0.995254	-0.0116018	0.993916	0.0864849	0.975718	0.557259	0.403191	-0.131677	0.931385	0.25426	0.834551	0.0737248	0.963402
P13747	HLA class I histocompatibility antigen, alpha chain E	HLA-E	-0.386269	0.857781	0.0468095	0.988049	0.0343729	0.993916	0.353134	0.941475	NA	NA	NA	NA	NA	NA	NA	NA
P13796	Plastin-2	LCP1	-1.18077	0.000427394	-0.36255	0.353075	-0.839269	0.0143668	0.217131	0.816541	-0.480451	0.285788	-0.645716	0.515342	0.0383639	0.941712	-0.034149	0.963407
P13798	Acylamino-acid-releasing enzyme	APEH	-0.415086	0.120637	-0.377514	0.261098	-0.414753	0.335954	-0.424072	0.54404	-0.502752	0.0731618	-0.0901037	0.913016	-0.492853	0.229658	-0.259519	0.621627
P13804	Electron transfer flavoprotein subunit alpha, mitochondrial	ETFA	0.737992	0.0925493	0.778337	0.0978362	0.661037	0.37732	0.714076	0.426915	0.401212	0.483193	-0.181931	0.883299	0.47762	0.456345	-0.00577064	0.993714
P13807	Glycogen [starch] synthase, muscle	GYS1	-0.340026	0.934404	0.0983456	0.987516	0.538214	0.934059	0.452118	0.956521	-0.704575	0.712533	0.108662	0.956593	-1.42387	0.527542	-0.212376	0.894648
P13861	cAMP-dependent protein kinase type II-alpha regulatory subunit	PRKAR2A	0.174309	0.879879	0.360665	0.717191	0.0191871	0.993916	0.377641	0.868885	-0.104428	0.897173	0.190931	0.772256	0.0368429	0.971029	0.242477	0.734495
P14174	Macrophage migration inhibitory factor	MIF	-0.244696	0.649468	0.257216	0.715772	NA	NA	NA	NA	NA	NA	NA	NA	NA	NA	NA	NA
P14317	Hematopoietic lineage cell-specific protein	HCLS1	0.342779	0.131639	0.859879	0.0980117	0.490456	0.163615	0.0409433	0.967693	-0.340082	0.17686	0.816237	0.185109	-0.557743	0.251171	0.653951	0.32818
P14324	Farnesyl pyrophosphate synthase	FDPS	-1.79629	0.000144178	-1.63836	0.000792571	-1.69702	0.00844903	-1.58606	0.0226236	-0.187568	0.766257	-1.34726	0.137332	0.0374035	0.969149	-1.65913	0.0472116
P14384	Carboxypeptidase M	CPM	0.377574	0.789551	1.70604	0.0672971	0.699469	0.660531	1.72121	0.265311	-0.341633	0.69942	0.85032	0.364733	-0.229688	0.847435	1.33941	0.0970415
P14406	Cytochrome c oxidase subunit 7A2, mitochondrial	COX7A2	-2.13388	0.000359515	-2.147	0.000558788	-2.47353	2.21025e-05	-2.56738	0.000750723	0.335535	0.678376	-2.87522	0.0100392	0.569908	0.432299	-2.74679	0.0059275
P14550	Aldo-keto reductase family 1 member A1	AKR1A1	-0.0635807	0.923869	0.247434	0.700387	-0.159404	0.870362	0.215054	0.870635	-0.872285	0.0851068	0.22483	0.880896	-0.467235	0.417342	0.428657	0.602775
P14598	Neutrophil cytosol factor 1	NCF1	-0.278819	0.529026	-0.426182	0.353075	-1.08305	0.140624	1.00991	0.102191	0.30825	0.538971	0.278953	0.794453	0.101111	0.930349	-0.124409	0.942827
P14618	Pyruvate kinase PKM	PKM	-0.341652	0.408148	0.202458	0.687187	-0.302399	0.636878	0.476095	0.502854	-0.895198	0.169734	-0.355007	0.855625	-0.263278	0.739859	-0.275146	0.779328
P14625	Endoplasmin	HSP90B1	0.372667	0.0651771	0.129113	0.744191	0.310702	0.380487	0.149789	0.890582	0.207132	0.575855	-0.104438	0.919193	0.36198	0.448976	0.0762454	0.926707
P14678	Small nuclear ribonucleoprotein-associated proteins B and B'	SNRPB	-0.132457	0.943916	-0.158382	0.937514	-0.267968	0.934059	-0.440999	0.916676	-0.119964	0.906209	0.0280695	0.979788	-0.444618	0.737439	-0.100457	0.846962
P14735	Insulin-degrading enzyme	IDE	-0.827397	0.119332	-0.0155152	0.992482	-0.50248	0.647829	-0.131639	0.974676	0.558445	0.454371	0.938525	0.48816	0.206102	0.883937	0.440841	0.777909
P14780	Matrix metalloproteinase-9	MMP9	-2.65375	0.00341473	-2.72889	0.00986817	-1.7192	0.13541	0.0677695	0.984373	0.391734	0.710841	-2.00906	0.0702221	-0.126598	0.930349	-1.48093	0.19039
P14854	Cytochrome c oxidase subunit 6B1	COX6B1	-0.390036	0.914023	-0.476709	0.892656	-0.399235	0.959086	-0.798974	0.934261	-0.605333	0.7483	-0.513153	0.85286	-0.621659	0.828547	-0.206745	0.941199
P14866	Heterogeneous nuclear ribonucleoprotein L	HNRNPL	0.455153	0.204483	0.170288	0.727926	0.807067	0.0541118	0.117946	0.893162	0.310609	0.343496	0.535494	0.172767	-0.217873	0.754356	0.622343	0.387867
P14868	Aspartate--tRNA ligase, cytoplasmic	DARS1	0.147395	0.803436	0.381786	0.417619	0.167576	0.869114	0.195353	0.871315	-1.07869	0.0128915	-0.43143	0.579025	-0.866475	0.172283	-0.554505	0.358134
P14902	Indoleamine 2,3-dioxygenase 1	IDO1	-0.0467751	0.940999	-0.146965	0.793814	1.47353	0.360019	-0.175357	0.934261	-0.239296	0.560068	-0.210469	0.713521	-0.133356	0.929156	2.58975	0.0472116
P14927	Cytochrome b-c1 complex subunit 7	UQCRB	-0.875682	0.713913	-1.47087	0.459824	-0.530732	0.868022	-1.17157	0.628659	0.664534	0.689968	-0.851664	0.337604	-0.29676	0.859687	-0.870486	0.366823
P15090	Fatty acid-binding protein, adipocyte	FABP4	5.78138	1.48638e-09	5.41147	5.97555e-09	4.49783	0.000750092	4.14113	0.00289531	-2.14153	0.0729342	3.46918	0.0799929	-0.635214	0.725963	3.96067	0.0184511
P15121	Aldo-keto reductase family 1 member B1	AKR1B1	-0.23035	0.803436	0.219944	0.743767	0.179988	0.91815	0.407512	0.74142	-0.172311	0.721601	-0.102757	0.915491	0.181034	0.828547	0.54234	0.496259
P15144	Aminopeptidase N	ANPEP	-0.359073	0.707356	-0.663311	0.259683	1.25294	0.195014	-0.00992368	0.993404	0.160039	0.810295	0.0293414	0.979788	-0.21672	0.75692	0.996267	0.209038
P15153	Ras-related C3 botulinum toxin substrate 2	RAC2	-1.19084	0.042238	-0.720148	0.283426	-0.881552	0.204484	-0.383175	0.758989	-0.51687	0.390774	-1.13845	0.141077	-0.303213	0.768956	-1.10251	0.173836
P15170	Eukaryotic peptide chain release factor GTP-binding subunit ERF3A	GSPT1	-0.301881	0.436146	-0.247476	0.529575	-0.127317	0.870362	0.101406	0.934814	0.392268	0.402139	0.428436	0.61196	0.0139459	0.983099	0.279338	0.636325
P15289	Arylsulfatase A	ARSA	1.89369	0.0863779	0.288754	0.885285	1.4433	0.334407	-0.577854	0.876758	0.793241	0.332409	2.24902	0.00816497	0.446826	0.729319	NA	NA
P15291	Beta-1,4-galactosyltransferase 1	B4GALT1	-1.33526	0.664826	-1.0759	0.729602	-0.446686	0.952481	-0.779404	0.934568	-0.110383	0.955701	-0.146416	0.884207	-0.0893635	0.968931	0.520189	0.449624
P15311	Ezrin	EZR	0.0675614	0.934404	-0.109877	0.885285	-0.147589	0.880718	-0.433626	0.53489	-0.494993	0.404498	-0.268454	0.826158	-0.129151	0.857715	-0.136831	0.898643
P15374	Ubiquitin carboxyl-terminal hydrolase isozyme L3	UCHL3	NA	NA	NA	NA	NA	NA	NA	NA	NA	NA	NA	NA	NA	NA	NA	NA
P15428	15-hydroxyprostaglandin dehydrogenase [NAD(+)]	HPGD	NA	NA	NA	NA	NA	NA	NA	NA	NA	NA	NA	NA	NA	NA	NA	NA
P15498	Proto-oncogene vav	VAV1	-0.586656	0.281249	-0.81593	0.140414	0.0641895	0.935407	-0.352023	0.656695	-0.367072	0.492984	-0.162498	0.890049	-0.762287	0.181288	-0.0641787	0.957914
P15531	Nucleoside diphosphate kinase A	NME1	-0.112318	0.983361	0.81546	0.868865	NA	NA	NA	NA	NA	NA	NA	NA	NA	NA	NA	NA
P15586	N-acetylglucosamine-6-sulfatase	GNS	0.862956	0.146755	0.247827	0.837094	0.602984	0.497259	-0.434336	0.859716	0.631178	0.25679	0.813394	0.369534	0.280287	0.747076	0.708917	0.214922
P15848	Arylsulfatase B	ARSB	1.02596	0.65565	-0.177017	0.955658	1.24594	0.712542	-0.310299	0.952775	-0.395971	0.823792	0.730934	0.61196	-0.90473	0.686062	NA	NA
P15880	40S ribosomal protein S2	RPS2	-0.327451	0.540482	0.0691842	0.933211	-0.77262	0.28412	-0.19266	0.914854	0.0946536	0.851456	-0.0351583	0.978864	0.371466	0.772964	-0.493367	0.69852
P15927	Replication protein A 32 kDa subunit	RPA2	0.0377475	0.97994	0.812913	0.474902	0.413067	0.87247	0.951821	0.679434	0.196771	0.856222	0.561878	0.770662	-0.273006	0.862228	0.425928	0.821472
P15954	Cytochrome c oxidase subunit 7C, mitochondrial	COX7C	NA	NA	NA	NA	NA	NA	NA	NA	NA	NA	-0.551146	0.8072	NA	NA	-1.01678	0.577164
P16050	Arachidonate 15-lipoxygenase	ALOX15	0.211242	0.895803	0.123002	0.951334	0.077617	0.978999	-0.0473137	0.988998	-1.24463	0.090101	-0.213838	0.705357	-1.16369	0.205268	-0.0267891	0.963402
P16150	Leukosialin	SPN	-0.0998693	0.883739	0.948703	0.012631	-0.441717	0.541973	0.50411	0.54404	0.617853	0.343068	-0.76445	0.553708	-0.0880456	0.909025	-1.43278	0.0304328
P16152	Carbonyl reductase [NADPH] 1	CBR1	-0.784973	0.0878236	-0.43312	0.384324	-1.36791	0.00831742	-0.521453	0.53479	0.19208	0.669352	-0.340204	0.705357	0.173064	0.79335	-0.737369	0.310053
P16278	Beta-galactosidase	GLB1	1.87338	0.00147612	1.06485	0.166656	1.68043	0.068273	0.760725	0.637999	0.272487	0.609386	0.994114	0.0414352	-0.000607137	0.999375	1.11641	0.075112
P16284	Platelet endothelial cell adhesion molecule	PECAM1	1.15959	0.00193356	1.57402	0.000236062	0.725854	0.120245	0.961313	0.094058	0.743639	0.0887273	1.37249	0.060625	0.694091	0.352143	0.989016	0.189783
P16333	Cytoplasmic protein NCK1	NCK1	0.369763	0.819233	0.463173	0.753433	0.481937	0.869114	0.28606	0.9426	-0.148062	0.906052	-0.559782	0.84993	-0.351896	0.833976	NA	NA
P16401	Histone H1.5	H1-5	0.873286	0.55986	0.855277	0.560524	1.89366	0.223619	1.33723	0.57261	-0.96971	0.396208	0.61364	0.705357	-2.95729	0.0143277	-0.557801	0.322175
P16402	Histone H1.3	H1-3	1.38354	0.394208	1.83909	0.246986	2.22941	0.169826	2.03665	0.36088	-0.329056	0.823329	0.759948	0.714245	-1.52711	0.326912	-0.0654323	0.978991
P16403	Histone H1.2	H1-2	0.839216	0.726078	0.922472	0.702333	1.40295	0.571137	0.915758	0.856717	1.11029	0.627727	-0.189638	0.978864	0.253395	0.942671	-1.27374	0.788087
P16435	NADPH--cytochrome P450 reductase	POR	2.01642	1.12069e-05	1.76917	0.000280066	1.82221	0.00151981	1.42879	0.0180365	-0.503261	0.124096	1.34658	0.043391	-0.270004	0.587967	1.51863	0.020293
P16615	Sarcoplasmic/endoplasmic reticulum calcium ATPase 2	ATP2A2	0.69086	0.0164668	0.724821	0.0216804	-0.709498	0.138632	0.048618	0.970573	0.144268	0.691258	0.379141	0.69924	0.29483	0.612993	-0.560662	0.484273
P16671	Platelet glycoprotein 4	CD36	-0.00776127	0.994366	-1.16798	0.143187	-0.476993	0.672229	-0.847975	0.337272	0.990012	0.188361	1.15471	0.354181	0.270102	0.730849	0.388377	0.655744
P16885	1-phosphatidylinositol 4,5-bisphosphate phosphodiesterase gamma-2	PLCG2	0.127185	0.796092	0.491055	0.279152	0.15468	0.902378	0.317696	0.816316	-0.347153	0.430973	0.228481	0.848585	-0.288639	0.782477	-0.0367118	0.977821
P16930	Fumarylacetoacetase	FAH	NA	NA	NA	NA	NA	NA	NA	NA	-2.10059	0.444796	0.337228	0.929214	NA	NA	NA	NA
P16949	Stathmin	STMN1	0.627542	0.583044	-0.0695424	0.965785	0.626662	0.656724	-0.538374	0.761885	-0.172178	0.895216	0.0750579	0.975213	-0.486506	0.745472	-0.796208	0.570876
P16989	Y-box-binding protein 3	YBX3	0.0883284	0.951856	0.0549379	0.967487	0.0824891	0.988115	-0.17678	0.956521	NA	NA	NA	NA	NA	NA	NA	NA
P17050	Alpha-N-acetylgalactosaminidase	NAGA	1.1315	0.0878236	-0.733847	0.349122	1.44649	0.0988635	-0.674207	0.69349	0.459301	0.474926	0.836761	0.308148	0.454948	0.601556	0.993991	0.0614256
P17096	High mobility group protein HMG-I/HMG-Y	HMGA1	-0.0637182	0.975129	0.511844	0.75735	1.48837	0.27603	2.41782	0.0972028	-0.295804	0.821797	-0.982072	0.579437	-2.50425	0.0944061	-2.36471	0.0762626
P17174	Aspartate aminotransferase, cytoplasmic	GOT1	-0.550669	0.502278	-0.925174	0.217165	-0.710179	0.456035	-1.06797	0.280495	-0.550689	0.437882	-0.124956	0.923677	-0.283648	0.80986	-0.116303	0.938611
P17252	Protein kinase C alpha type	PRKCA	-0.378228	0.795838	0.0350359	0.987165	-0.303666	0.898045	-0.0405079	0.984373	-0.422337	0.689968	-0.691968	0.551635	-0.23103	0.869593	-0.637309	0.567909
P17568	NADH dehydrogenase [ubiquinone] 1 beta subcomplex subunit 7	NDUFB7	-1.02397	0.613891	0.0654137	0.987516	-1.09598	0.75868	-0.207522	0.975718	1.1344	0.292567	-0.0406008	0.96211	0.815853	0.674456	-0.246397	0.687718
P17612	cAMP-dependent protein kinase catalytic subunit alpha	PRKACA	0.618567	0.181262	0.288969	0.672575	0.393878	0.490353	0.221819	0.856717	-0.762278	0.130016	0.485006	0.556889	-0.672791	0.347264	0.122737	0.898643
P17655	Calpain-2 catalytic subunit	CAPN2	-0.15181	0.80751	-0.546102	0.30892	-0.236485	0.852689	-0.588101	0.662574	-0.240339	0.435477	-0.204552	0.498976	0.24245	0.716478	0.293203	0.442922
P17813	Endoglin	ENG	2.253	0.186909	1.64452	0.286366	2.00121	0.532734	0.832644	0.862161	-0.459399	0.343068	1.83621	0.00107781	-0.65447	0.412889	1.44625	0.0185044
P17858	ATP-dependent 6-phosphofructokinase, liver type	PFKL	-0.324505	0.419115	0.232921	0.589004	-0.113457	0.87247	0.354897	0.453853	-0.436926	0.268025	-0.247405	0.824989	-0.486925	0.293504	-0.312535	0.695588
P17900	Ganglioside GM2 activator	GM2A	-0.672347	0.545773	0.315219	0.784778	-1.75692	0.138632	-0.194731	0.9426	-0.493325	0.689968	-0.785246	0.73396	-0.134114	0.916847	-1.31664	0.266112
P17931	Galectin-3	LGALS3	-2.63976	0.0165336	-1.6236	0.181701	-2.92684	0.0116759	-1.64076	0.225143	0.139304	0.931252	-1.86159	0.177353	1.16508	0.485212	-1.16335	0.498835
P17980	26S proteasome regulatory subunit 6A	PSMC3	-0.201802	0.759994	-0.173555	0.788234	-0.286547	0.643726	-0.112809	0.928211	-0.640072	0.114005	-0.147696	0.815336	-0.466965	0.39768	-0.267231	0.677235
P17987	T-complex protein 1 subunit alpha	TCP1	0.152523	0.810927	0.322628	0.534646	-0.110064	0.907066	0.0579411	0.97532	-0.875585	0.0417874	-0.223995	0.809839	-0.454937	0.450507	-0.146651	0.859695
P18031	Tyrosine-protein phosphatase non-receptor type 1	PTPN1	-1.04108	0.0117629	-0.150158	0.819614	-0.86573	0.133192	-0.491283	0.719932	0.52945	0.209864	-0.77884	0.287886	0.723128	0.205268	-0.171483	0.826786
P18077	60S ribosomal protein L35a	RPL35A	0.0615676	0.978632	0.537928	0.786764	-0.109223	0.978999	0.700066	0.859558	-0.479326	0.710841	0.408319	0.745033	-0.643458	0.703753	-0.0365453	0.978418
P18085	ADP-ribosylation factor 4	ARF4	0.585211	0.112841	0.926634	0.0237417	0.193187	0.87247	0.656423	0.5321	-0.46899	0.14347	0.741736	0.166085	0.283553	0.652985	0.948959	0.0425836
P18124	60S ribosomal protein L7	RPL7	-0.011485	0.984485	0.0387019	0.955658	-0.428392	0.287102	-0.141324	0.872496	-0.0829972	0.834828	0.120072	0.811475	-0.0586664	0.929156	-0.248693	0.694909
P18206	Vinculin	VCL	0.231462	0.335539	0.165792	0.529519	0.162859	0.636878	0.0904916	0.889472	0.251702	0.76163	0.604271	0.681524	-0.302665	0.534179	0.155651	0.788087
P18510	Interleukin-1 receptor antagonist protein	IL1RN	-3.17872	4.45931e-05	-0.701775	0.266935	-3.25372	0.0103974	-0.666466	0.743641	-0.128329	0.810065	-3.32184	0.00035016	0.627753	0.682329	-2.75257	0.038235
P18669	Phosphoglycerate mutase 1	PGAM1	-1.5126	0.000100538	-0.514712	0.0944132	-1.32469	0.0231546	-0.42813	0.620547	-0.420808	0.373087	-1.38175	0.213835	-0.104648	0.887353	-1.42488	0.0712228
P19338	Nucleolin	NCL	-1.00938	0.0624212	-0.721074	0.318453	-0.57597	0.205811	-0.401666	0.643045	-0.208486	0.689968	-1.06732	0.0176819	-0.575917	0.238188	-1.26734	0.0106575
P19367	Hexokinase-1	HK1	1.67817	0.000541485	0.861773	0.180245	1.97486	0.00122404	0.799091	0.325746	0.867064	0.0543959	1.82664	0.00751527	0.563522	0.303611	2.10157	0.00588606
P19397	Leukocyte surface antigen CD53	CD53	0.610494	0.388554	0.368345	0.661731	0.455725	0.640514	0.624139	0.596279	0.0123356	0.992819	0.462494	0.684725	-0.113139	0.914167	0.503964	0.515779
P19474	E3 ubiquitin-protein ligase TRIM21	TRIM21	0.430794	0.844102	0.566076	0.780245	0.102195	0.978999	0.286564	0.945464	-0.909992	0.457188	0.0177708	0.980672	-0.511975	0.744238	-0.454854	0.491432
P19525	Interferon-induced, double-stranded RNA-activated protein kinase	EIF2AK2	-0.465472	0.719129	-0.862484	0.413502	-0.501575	0.730914	-0.488088	0.721133	0.231931	0.809514	0.0022352	0.997026	0.0535176	0.961236	0.220733	0.785239
P19823	Inter-alpha-trypsin inhibitor heavy chain H2	ITIH2	3.60442	0.000391477	3.40504	0.000840696	2.60414	0.0385243	2.08739	0.152988	-2.3914	0.0476822	0.559228	0.826158	-1.95369	0.205268	-0.481786	0.801045
P19878	Neutrophil cytosol factor 2	NCF2	-1.02382	0.0130029	-0.17846	0.773761	-1.01882	0.182588	0.498267	0.671593	-0.207168	0.638758	-0.368256	0.413932	-0.238295	0.802369	-0.313976	0.651844
P19971	Thymidine phosphorylase	TYMP	-0.853792	0.0652114	-0.916303	0.0301091	-0.592475	0.409529	-0.654168	0.270346	-0.0459413	0.958208	-0.226596	0.852337	0.133712	0.862228	-0.0756703	0.953286
P20020	Plasma membrane calcium-transporting ATPase 1	ATP2B1	1.46124	0.0145777	0.780471	0.217165	1.82694	0.0224006	0.825993	0.521274	0.44868	0.396956	1.67838	0.0578577	0.246181	0.747076	1.63865	0.0425836
P20036	HLA class II histocompatibility antigen, DP alpha 1 chain	HLA-DPA1	0.818502	0.41804	0.970616	0.358225	0.355177	0.865533	0.795773	0.69349	0.607554	0.6666	NA	NA	0.439922	0.784175	NA	NA
P20042	Eukaryotic translation initiation factor 2 subunit 2	EIF2S2	0.790394	0.492236	0.926386	0.34172	0.807221	0.587322	0.752593	0.643045	-0.0659368	0.963182	0.6028	0.345157	0.204991	0.857715	0.682151	0.0895219
P20073	Annexin A7	ANXA7	0.147201	0.715177	-0.319143	0.364807	0.45555	0.178249	-0.182135	0.78665	-0.107801	0.784676	0.37565	0.409547	-0.0352515	0.965047	0.740662	0.299643
P20132	L-serine dehydratase/L-threonine deaminase	SDS	3.98148	0.000352224	0.936361	0.478801	1.06514	0.624968	-1.37023	0.680148	-1.87435	0.148437	3.16562	0.243496	-1.04677	0.68607	NA	NA
P20138	Myeloid cell surface antigen CD33	CD33	NA	NA	NA	NA	NA	NA	NA	NA	NA	NA	0.637819	0.740641	NA	NA	NA	NA
P20160	Azurocidin	AZU1	1.99842	0.0405489	2.01717	0.0516371	1.0985	0.397583	1.06282	0.5321	-0.588928	0.691258	1.70032	0.367773	-0.43589	0.827199	1.28488	0.448929
P20290	Transcription factor BTF3	BTF3	-0.525033	0.475599	-0.0680357	0.962113	-0.366368	0.762474	0.136212	0.950406	-0.809735	0.191016	-0.41991	0.644224	-0.304099	0.686062	0.234989	0.657788
P20292	Arachidonate 5-lipoxygenase-activating protein	ALOX5AP	-3.2557	7.17723e-05	-0.573072	0.494657	-2.86429	0.00650169	-0.671466	0.658026	0.0830922	0.886066	-4.0356	3.75827e-06	0.274618	0.753973	-3.48786	0.000441602
P20339	Ras-related protein Rab-5A	RAB5A	0.757489	0.332732	-0.22799	0.838489	0.383719	0.667115	-0.589189	0.593177	-0.726003	0.206794	0.486723	0.226744	-0.63034	0.347264	0.354221	0.56866
P20340	Ras-related protein Rab-6A	RAB6A	-0.0867005	0.941567	-0.160288	0.895239	0.0539905	0.978999	0.158802	0.9426	0.194081	0.803758	-0.131381	0.929606	0.170303	0.802896	0.146556	0.821347
P20591	Interferon-induced GTP-binding protein Mx1	MX1	-0.132345	0.871158	-0.148893	0.844312	-1.90182	0.00820531	-0.599098	0.632339	-0.365978	0.454371	-0.111817	0.864281	-0.457398	0.742587	-1.19349	0.397522
P20592	Interferon-induced GTP-binding protein Mx2	MX2	-0.471212	0.867219	-0.796488	0.713283	-0.95375	0.752105	-0.714742	0.859716	-0.235179	0.864466	0.224721	0.813794	-0.62014	0.686062	-0.102896	0.916671
P20618	Proteasome subunit beta type-1	PSMB1	0.0859993	0.889348	-0.573563	0.187018	-0.104936	0.870362	-0.640265	0.196103	0.122569	0.848086	0.46769	0.630941	-0.0522228	0.933447	0.397338	0.536342
P20645	Cation-dependent mannose-6-phosphate receptor	M6PR	0.119831	0.911	0.217246	0.839461	-0.0715879	0.967993	0.126752	0.950406	1.22241	0.0432165	-0.0764267	0.930047	0.930055	0.248465	-0.00408957	0.994951
P20700	Lamin-B1	LMNB1	0.886947	0.00994191	0.484981	0.318453	1.39171	0.0391554	0.429172	0.745398	0.111732	0.853621	0.539533	0.647756	-0.247867	0.828547	0.806013	0.436216
P20701	Integrin alpha-L	ITGAL	1.84242	0.0126754	2.23796	0.00102967	1.57012	0.118144	1.81247	0.0709649	0.117954	0.836028	1.56153	0.00129325	0.206863	0.799092	1.54079	0.00122807
P20702	Integrin alpha-X	ITGAX	1.14502	0.140136	0.391083	0.699852	0.726165	0.61882	0.248274	0.933037	0.102066	0.905261	0.996468	0.197939	0.317624	0.786203	1.08449	0.186998
P20742	Pregnancy zone protein	PZP	2.4635	0.210763	1.76091	0.46243	2.07811	0.438064	1.58007	0.74142	NA	NA	NA	NA	NA	NA	NA	NA
P20936	Ras GTPase-activating protein 1	RASA1	0.397294	0.763978	-1.09175	0.343556	0.644455	0.69886	-0.506645	0.861168	0.0709912	0.981218	0.496171	0.910451	-0.359006	0.907467	0.415987	0.9124
P21281	V-type proton ATPase subunit B, brain isoform	ATP6V1B2	0.211262	0.320994	0.345205	0.143187	0.0126616	0.993916	0.525902	0.276741	-0.504518	0.428308	-0.294558	0.850943	0.218075	0.74476	0.296571	0.628397
P21283	V-type proton ATPase subunit C 1	ATP6V1C1	1.37311	0.00191194	0.756859	0.0927956	1.33076	0.010398	0.655694	0.297443	-0.437633	0.390861	0.839167	0.217574	-0.428635	0.581434	0.901782	0.235858
P21291	Cysteine and glycine-rich protein 1	CSRP1	0.0463439	0.934474	0.164323	0.760952	0.182671	0.864132	0.366497	0.680622	0.0341528	0.935033	0.309557	0.663158	-0.128794	0.828547	0.230661	0.731516
P21333	Filamin-A	FLNA	-0.728757	0.258092	0.114998	0.913415	-0.848902	0.193435	0.333456	0.799489	0.0247946	0.981218	-0.226542	0.850943	-0.0410711	0.965047	-0.545298	0.425701
P21397	Amine oxidase [flavin-containing] A	MAOA	1.14609	0.546837	0.63587	0.753433	1.77757	0.380487	0.256614	0.955016	0.397634	0.783674	NA	NA	0.773509	0.599184	NA	NA
P21399	Cytoplasmic aconitate hydratase	ACO1	-2.2211	0.000352224	-0.404783	0.49816	-1.56777	0.10055	0.0597291	0.975718	-1.1694	0.0214649	-2.78213	0.00287169	-0.894918	0.293504	-2.14633	0.0217015
P21695	Glycerol-3-phosphate dehydrogenase [NAD(+)], cytoplasmic	GPD1	NA	NA	NA	NA	NA	NA	NA	NA	0.237446	0.940262	-0.988195	0.636253	NA	NA	-0.505615	0.777909
P21730	C5a anaphylatoxin chemotactic receptor 1	C5AR1	0.583505	0.808916	-0.874188	0.630682	0.467108	0.916293	-0.349346	0.945464	-0.02779	0.989662	1.40263	0.140145	-0.623304	0.745472	0.770613	0.418099
P21757	Macrophage scavenger receptor types I and II	MSR1	2.28664	0.00191194	-0.0894425	0.955658	0.546004	0.47017	-0.847654	0.45185	0.154371	0.928062	2.01517	0.33456	-0.129073	0.916847	0.271823	0.839995
P21796	Voltage-dependent anion-selective channel protein 1	VDAC1	1.09337	0.0207814	1.26727	0.0126395	1.0712	0.0966887	0.836008	0.151506	0.630232	0.0809023	0.615501	0.531734	0.544789	0.261186	1.08453	0.0994966
P21912	Succinate dehydrogenase [ubiquinone] iron-sulfur subunit, mitochondrial	SDHB	-0.636895	0.332732	-0.525957	0.523343	-0.918337	0.216615	-0.817428	0.5321	0.736059	0.203638	-1.43549	0.0449965	0.897637	0.248465	-1.45214	0.0342194
P21926	CD9 antigen	CD9	0.745606	0.247077	1.07469	0.111756	0.191089	0.898045	0.672144	0.569403	-0.0190036	0.98477	0.621361	0.498976	-0.293874	0.760915	0.128298	0.8589
P21964	Catechol O-methyltransferase	COMT	-0.0893848	0.905922	-0.668925	0.132946	-0.111751	0.908742	-0.57034	0.336002	-0.0947928	0.897173	-0.807022	0.402969	0.120139	0.833545	-0.493674	0.488206
P21980	Protein-glutamine gamma-glutamyltransferase 2	TGM2	-2.10312	0.0222475	-0.456876	0.729433	-2.39835	0.0823876	-0.460797	0.889472	-0.750835	0.31793	-2.33331	0.0541174	-0.175147	0.893857	-2.34666	0.0501329
P22033	Methylmalonyl-CoA mutase, mitochondrial	MMUT	NA	NA	NA	NA	NA	NA	NA	NA	NA	NA	NA	NA	NA	NA	NA	NA
P22059	Oxysterol-binding protein 1	OSBP	0.672311	0.464348	0.699193	0.452483	0.460826	0.786538	0.543862	0.770969	0.440282	0.556315	0.53332	0.637579	0.436389	0.740779	0.599515	0.604485
P22061	Protein-L-isoaspartate(D-aspartate) O-methyltransferase	PCMT1	-1.13495	0.0417258	-1.25786	0.0273773	-0.780382	0.433877	-0.928944	0.443794	0.199605	0.781907	-0.557175	0.571786	-0.0379467	0.983099	-0.583552	0.718888
P22090	40S ribosomal protein S4, Y isoform 1	RPS4Y1	-0.199947	0.721695	0.00183732	0.998613	-0.600289	0.282379	-0.086849	0.950406	NA	NA	NA	NA	NA	NA	NA	NA
P22102	Trifunctional purine biosynthetic protein adenosine-3	GART	-0.930488	0.0746548	-1.15811	0.0252404	-0.855472	0.178249	-0.971431	0.18089	-0.689243	0.129752	-0.10721	0.850943	-1.08369	0.101463	-0.36969	0.474673
P22234	Multifunctional protein ADE2	PAICS	-0.802488	0.060152	-0.847106	0.0413561	-0.840249	0.0885636	-0.956915	0.0610814	0.0619203	0.92915	-0.670066	0.357563	0.160443	0.807789	-0.542937	0.305371
P22307	Non-specific lipid-transfer protein	SCP2	-1.67247	0.00191194	-0.880267	0.0620756	-1.65543	0.0218244	-1.16066	0.114094	0.801419	0.0866638	-1.81274	0.0206916	0.52037	0.455841	-1.83967	0.0472116
P22314	Ubiquitin-like modifier-activating enzyme 1	UBA1	0.174805	0.175994	0.0196756	0.939221	0.252049	0.308505	0.0312261	0.967693	-0.413381	0.269799	0.299313	0.754788	0.0175726	0.968136	0.428377	0.32818
P22626	Heterogeneous nuclear ribonucleoproteins A2/B1	HNRNPA2B1	0.885689	0.236658	0.294481	0.767968	1.22533	0.154131	0.354637	0.881711	0.175504	0.782629	0.424883	0.531734	-0.225481	0.828547	0.753756	0.441158
P22695	Cytochrome b-c1 complex subunit 2, mitochondrial	UQCRC2	0.59031	0.383452	0.344136	0.672575	0.629292	0.337971	0.492844	0.686552	-0.27176	0.71417	-0.360562	0.714245	-0.676244	0.340434	-0.565972	0.33807
P22732	Solute carrier family 2, facilitated glucose transporter member 5	SLC2A5	NA	NA	NA	NA	NA	NA	NA	NA	NA	NA	NA	NA	NA	NA	NA	NA
P22830	Ferrochelatase, mitochondrial	FECH	NA	NA	NA	NA	NA	NA	NA	NA	-0.641519	0.55331	-0.601548	0.751673	NA	NA	NA	NA
P22897	Macrophage mannose receptor 1	MRC1	-2.17052	0.00125978	-1.87852	0.0202837	-1.05409	0.126175	-1.4126	0.329747	-0.26097	0.460387	-3.49947	1.61289e-05	-0.252263	0.713927	-1.91075	0.0472116
P23141	Liver carboxylesterase 1	CES1	1.547	0.073923	1.90942	0.0353395	1.49642	0.216861	2.07306	0.121512	0.0169796	0.992819	1.69395	0.431845	-0.501323	0.828547	1.42875	0.562838
P23142	Fibulin-1	FBLN1	NA	NA	NA	NA	NA	NA	NA	NA	NA	NA	NA	NA	NA	NA	NA	NA
P23219	Prostaglandin G/H synthase 1	PTGS1	0.126017	0.926104	-0.754764	0.189376	0.130522	0.898045	-0.629351	0.523604	0.640885	0.252813	0.624304	0.442743	0.306053	0.754356	0.753481	0.441704
P23229	Integrin alpha-6	ITGA6	0.218444	0.883237	0.68588	0.489633	0.160124	0.972192	0.356256	0.9426	-0.361671	0.610266	1.25787	0.202917	-0.431717	0.772964	0.896911	0.335221
P23246	Splicing factor, proline- and glutamine-rich	SFPQ	0.225989	0.56722	0.149508	0.748068	0.303552	0.535912	-0.0358997	0.975718	0.217196	0.477693	0.0393533	0.935244	0.17143	0.784175	0.149817	0.812589
P23284	Peptidyl-prolyl cis-trans isomerase B	PPIB	-0.835832	0.119332	-1.40127	0.0112411	-0.729836	0.248312	-1.23553	0.0972028	0.443373	0.435477	-1.16599	0.178488	0.117093	0.886074	-0.97891	0.253603
P23368	NAD-dependent malic enzyme, mitochondrial	ME2	0.952523	0.00122709	-1.29312	0.00143223	0.76977	0.0385243	-1.41171	0.0101327	0.577767	0.0403099	0.481539	0.289884	0.439598	0.257134	0.547293	0.23014
P23381	Tryptophan--tRNA ligase, cytoplasmic	WARS1	-2.24991	0.00515461	0.201664	0.878286	-1.7965	0.0215784	0.306356	0.917353	-0.712267	0.284315	-1.74097	0.0902652	0.205127	0.834551	-0.840311	0.358134
P23396	40S ribosomal protein S3	RPS3	-0.205841	0.201588	-0.105274	0.630682	-0.442644	0.0369456	-0.0659557	0.889472	-0.0763888	0.766757	0.187572	0.683223	-0.126179	0.802896	-0.175138	0.779328
P23469	Receptor-type tyrosine-protein phosphatase epsilon	PTPRE	0.129281	0.796092	0.359985	0.370821	-0.149062	0.838142	1.04673	0.011597	-0.350853	0.407582	0.534316	0.579025	0.0029514	0.996099	0.747979	0.195575
P23526	Adenosylhomocysteinase	AHCY	0.476904	0.249187	-0.265464	0.601733	0.254506	0.694534	-0.383649	0.643045	-0.645547	0.0729342	0.362115	0.43503	-0.540871	0.261186	0.262887	0.529116
P23634	Plasma membrane calcium-transporting ATPase 4	ATP2B4	2.63269	0.000427394	2.92823	0.000189116	2.09506	0.0199737	2.27107	0.0213263	-0.166376	0.781548	1.37798	0.0109037	0.102972	0.893857	1.02941	0.0895219
P23786	Carnitine O-palmitoyltransferase 2, mitochondrial	CPT2	0.13635	0.895803	0.318629	0.700387	-0.067019	0.966852	0.132911	0.9426	0.0347935	0.977494	-0.243438	0.864605	0.0867873	0.93966	0.155064	0.915193
P23919	Thymidylate kinase	DTYMK	0.598917	0.805602	0.838515	0.68042	0.0952285	0.991293	-0.13874	0.979396	0.426636	0.69258	-0.462432	0.586287	1.2641	0.412889	NA	NA
P24390	ER lumen protein-retaining receptor 1	KDELR1	NA	NA	NA	NA	NA	NA	NA	NA	NA	NA	1.84457	0.561672	NA	NA	1.4702	0.564878
P24534	Elongation factor 1-beta	EEF1B2	1.80259	0.342836	1.32932	0.447483	2.37882	0.329678	1.10066	0.509293	NA	NA	NA	NA	NA	NA	NA	NA
P24539	ATP synthase F(0) complex subunit B1, mitochondrial	ATP5PB	0.43107	0.255822	0.594715	0.083937	-0.0129011	0.993916	0.224191	0.855873	0.374972	0.418413	-0.291495	0.799651	0.198407	0.802896	-0.505779	0.56398
P24557	Thromboxane-A synthase	TBXAS1	0.829956	0.0793765	-0.200343	0.806276	1.1749	0.0938685	0.0797714	0.97532	0.78229	0.125568	0.749783	0.402969	0.26665	0.772386	0.651224	0.394545
P24666	Low molecular weight phosphotyrosine protein phosphatase	ACP1	-0.818264	0.148455	-0.519547	0.41962	-0.763244	0.380487	-0.482054	0.679588	0.293681	0.809514	-0.0305833	0.991709	0.81045	0.470462	0.682069	0.68755
P25098	Beta-adrenergic receptor kinase 1	GRK2	0.488493	0.807108	0.673209	0.707385	0.184387	0.961123	0.637175	0.881711	-0.087539	0.96088	1.08743	0.522517	-0.151136	0.938221	NA	NA
P25105	Platelet-activating factor receptor	PTAFR	0.621501	0.580337	0.166075	0.920705	0.876987	0.635457	1.14778	0.647699	1.1292	0.264434	0.605578	0.790603	0.682232	0.652305	NA	NA
P25398	40S ribosomal protein S12	RPS12	-1.74794	0.00347647	-1.34246	0.0369989	-1.49719	0.0393318	-1.01453	0.267833	0.856919	0.154069	-0.522287	0.549751	0.530704	0.682457	-0.604512	0.624129
P25685	DnaJ homolog subfamily B member 1	DNAJB1	-0.335784	0.585228	0.056053	0.964041	-0.0815865	0.960484	0.0624653	0.978383	0.950575	0.195669	0.69126	0.680539	0.22735	0.843915	-0.572548	0.628397
P25705	ATP synthase subunit alpha, mitochondrial	ATP5F1A	0.0833944	0.900732	0.334475	0.440032	0.126339	0.88832	0.376944	0.603663	0.314461	0.626862	-0.743068	0.429798	0.0935189	0.919516	-0.704202	0.413262
P25774	Cathepsin S	CTSS	-0.358157	0.589591	0.567318	0.422114	-0.265088	0.880718	0.353256	0.889472	0.412721	0.464574	-0.8178	0.325337	-0.300795	0.784175	-0.578097	0.643839
P25786	Proteasome subunit alpha type-1	PSMA1	-0.219674	0.617855	-0.363016	0.399139	-0.248798	0.692701	-0.260481	0.799489	0.168153	0.739748	0.22185	0.79505	-0.0241057	0.968136	0.048928	0.938611
P25787	Proteasome subunit alpha type-2	PSMA2	0.141981	0.884477	0.115662	0.91141	0.295115	0.795714	0.206381	0.903095	-0.615897	0.265154	0.190089	0.791489	-0.733759	0.257134	0.0979103	0.83958
P25788	Proteasome subunit alpha type-3	PSMA3	0.0906763	0.897708	-0.0298184	0.975385	0.113918	0.896171	0.0611713	0.963027	-0.121182	0.848086	0.126828	0.902405	-0.209564	0.754794	0.103677	0.892969
P25789	Proteasome subunit alpha type-4	PSMA4	0.00800695	0.990873	-0.0383234	0.965509	-0.224165	0.832919	-0.101964	0.945464	0.0187327	0.98149	0.233613	0.813794	0.0738621	0.930349	0.126184	0.876016
P25942	Tumor necrosis factor receptor superfamily member 5	CD40	-1.73689	0.338647	-0.135403	0.967487	-0.349606	0.920256	0.541909	0.889472	-0.655457	0.692247	-1.99658	0.325337	-0.563902	0.74489	NA	NA
P26038	Moesin	MSN	0.697803	0.013566	0.0216205	0.976975	0.711814	0.0931845	0.00668641	0.995807	-0.24954	0.582066	0.967491	0.166441	-0.116658	0.828547	1.23614	0.0270692
P26196	Probable ATP-dependent RNA helicase DDX6	DDX6	-0.0016807	0.997988	0.250964	0.734677	0.173854	0.871025	0.521474	0.53489	-1.11724	0.0128915	0.278902	0.643167	-1.52397	0.0108941	0.0508338	0.959536
P26368	Splicing factor U2AF 65 kDa subunit	U2AF2	-1.31089	0.329376	-1.26204	0.364957	-0.463092	0.886621	-0.590865	0.887205	-0.339916	0.776332	-0.428559	0.794043	-1.06552	0.487082	-0.485129	0.695165
P26373	60S ribosomal protein L13	RPL13	-0.741096	0.0810593	-0.275599	0.742352	-0.723385	0.0804554	-0.113482	0.945464	0.0303641	0.963091	-0.0188573	0.978864	-0.402154	0.65766	-0.302109	0.779328
P26447	Protein S100-A4	S100A4	-1.78041	0.0528283	-2.42798	0.0101105	-1.36721	0.180337	-2.12098	0.0591584	0.462845	0.682615	-0.859119	0.658186	-0.26738	0.849157	-1.66849	0.304585
P26572	Alpha-1,3-mannosyl-glycoprotein 2-beta-N-acetylglucosaminyltransferase	MGAT1	-0.49662	0.800799	-0.438407	0.813793	-0.740483	0.870362	-0.728753	0.895317	0.215588	0.850867	0.0298915	0.979788	-0.394579	0.849157	NA	NA
P26583	High mobility group protein B2	HMGB2	0.333784	0.78636	0.125595	0.939221	0.880477	0.49272	0.259639	0.940458	0.26692	0.834828	0.893927	0.593702	-0.479138	0.79142	0.881892	0.56866
P26599	Polypyrimidine tract-binding protein 1	PTBP1	0.0865223	0.759069	-0.0473973	0.882725	0.204462	0.570979	0.191673	0.749012	0.092106	0.810065	-0.00663478	0.991709	-0.0766965	0.887353	-0.0931291	0.891913
P26639	Threonine--tRNA ligase 1, cytoplasmic	TARS1	-0.411631	0.3398	0.0989402	0.880079	-0.13449	0.894878	0.218458	0.884248	-0.354977	0.446327	-0.140194	0.903638	-0.192299	0.827199	0.0857533	0.951409
P26640	Valine--tRNA ligase	VARS1	0.0705584	0.92624	0.347787	0.630682	-0.162161	0.890562	0.128175	0.949693	-0.022513	0.977494	0.21197	0.773334	0.558804	0.37403	0.123539	0.845775
P26641	Elongation factor 1-gamma	EEF1G	0.194523	0.683235	0.123354	0.828208	-0.294194	0.678996	-0.198477	0.872816	-0.217558	0.644454	0.701363	0.225725	-0.00967964	0.987152	0.438864	0.381369
P26885	Peptidyl-prolyl cis-trans isomerase FKBP2	FKBP2	1.0465	0.0304007	1.01163	0.0245813	0.972574	0.112184	0.906372	0.174374	0.533404	0.114005	0.616161	0.110413	0.533132	0.261186	0.900649	0.0472116
P27105	Erythrocyte band 7 integral membrane protein	STOM	0.923686	0.162787	0.0618424	0.965657	1.40015	0.149008	-0.491578	0.53479	0.706071	0.2433	0.868056	0.284758	0.319166	0.650061	1.05528	0.0563597
P27348	14-3-3 protein theta	YWHAQ	-0.571023	0.111021	-0.106781	0.844351	-0.740128	0.149008	0.146293	0.896975	-0.944756	0.0128915	-0.0378196	0.959436	-0.937877	0.0588425	-0.514751	0.282076
P27361	Mitogen-activated protein kinase 3	MAPK3	0.568271	0.80354	-0.181356	0.932213	NA	NA	NA	NA	NA	NA	NA	NA	NA	NA	NA	NA
P27449	V-type proton ATPase 16 kDa proteolipid subunit	ATP6V0C	1.58781	0.00575665	1.58659	0.00754361	0.84808	0.426707	0.955506	0.361523	0.728298	0.160863	0.567133	0.784119	1.1093	0.271729	0.800214	0.68755
P27635	60S ribosomal protein L10	RPL10	-0.415821	0.443207	-0.276767	0.654007	-0.538483	0.428786	-0.218356	0.882856	-0.151425	0.721601	-0.233136	0.704164	-0.374815	0.744238	-0.768161	0.474673
P27694	Replication protein A 70 kDa DNA-binding subunit	RPA1	0.884377	0.314054	0.908723	0.307152	0.748897	0.397583	0.475537	0.757253	-1.16392	0.120317	0.30065	0.753509	-0.528626	0.558852	0.516517	0.53691
P27695	DNA-(apurinic or apyrimidinic site) lyase	APEX1	-0.59297	0.348805	-1.16788	0.0466274	-0.783016	0.147741	-1.28059	0.0500923	0.835665	0.156975	0.185776	0.867043	0.912693	0.205268	-0.0102459	0.99362
P27701	CD82 antigen	CD82	-0.810438	0.164269	-0.203243	0.793152	1.48542	0.117426	0.99064	0.336267	0.411341	0.597929	-0.510547	0.726409	0.320195	0.802896	1.07253	0.350635
P27707	Deoxycytidine kinase	DCK	NA	NA	NA	NA	NA	NA	NA	NA	NA	NA	NA	NA	NA	NA	NA	NA
P27708	CAD protein	CAD	0.164359	0.918705	-0.0108134	0.995512	0.0235028	0.993916	0.344296	0.934568	0.397218	0.696251	0.214003	0.924565	-0.418048	0.827529	NA	NA
P27797	Calreticulin	CALR	0.206692	0.710869	-0.208181	0.726302	0.492944	0.380487	0.0954324	0.9426	-0.0551023	0.9409	-0.0673596	0.966684	0.012394	0.986805	0.498183	0.636325
P27816	Microtubule-associated protein 4	MAP4	-0.0323886	0.97994	0.896268	0.36057	-0.0150779	0.993916	0.525129	0.840023	-0.812304	0.254151	-0.244157	0.882369	-0.884306	0.395822	-0.719289	0.47931
P27824	Calnexin	CANX	0.588566	0.0461103	0.206529	0.590203	0.580996	0.11135	0.258709	0.660113	-0.14971	0.856494	0.140927	0.934488	0.318638	0.39254	0.701676	0.134124
P27986	Phosphatidylinositol 3-kinase regulatory subunit alpha	PIK3R1	0.633053	0.889681	-0.588293	0.886801	0.410827	0.959086	-0.706663	0.9426	NA	NA	NA	NA	NA	NA	NA	NA
P28062	Proteasome subunit beta type-8	PSMB8	0.131554	0.903356	0.0799636	0.953889	-0.0205785	0.993916	0.0115022	0.994953	-1.02294	0.0930966	0.126194	0.915491	-0.932383	0.174229	0.180492	0.810457
P28066	Proteasome subunit alpha type-5	PSMA5	-0.859961	0.308184	-0.395376	0.702744	-0.852089	0.285966	-0.317886	0.856717	-0.551009	0.435477	-0.223668	0.799519	-0.809617	0.527542	-0.884229	0.533448
P28068	HLA class II histocompatibility antigen, DM beta chain	HLA-DMB	0.153729	0.925874	1.12626	0.423652	0.181881	0.960335	0.932832	0.764469	0.312302	0.737227	1.3859	0.338716	-0.819767	0.604094	0.934365	0.442328
P28070	Proteasome subunit beta type-4	PSMB4	0.126537	0.881062	-0.168335	0.837007	-0.216507	0.87247	-0.417792	0.766244	0.307435	0.560068	0.234451	0.705357	0.553924	0.444706	0.236761	0.570876
P28072	Proteasome subunit beta type-6	PSMB6	0.317757	0.867219	0.612128	0.721162	0.747245	0.789919	0.932638	0.811861	-1.13302	0.215421	-0.0887362	0.96211	-1.12009	0.45175	-0.231528	0.876016
P28331	NADH-ubiquinone oxidoreductase 75 kDa subunit, mitochondrial	NDUFS1	-0.872805	0.150783	-0.474647	0.528015	-0.890341	0.333862	-0.739312	0.614083	0.219949	0.690409	-0.675178	0.125146	0.16548	0.828547	-0.725084	0.0388466
P28482	Mitogen-activated protein kinase 1	MAPK1	-0.214096	0.392627	-0.193261	0.54965	-0.0874724	0.842514	0.034609	0.967693	-0.576319	0.103192	0.462652	0.461855	-0.877283	0.105699	0.2351	0.703898
P28676	Grancalcin	GCA	-2.22071	0.015135	-1.78291	0.0516371	-1.75279	0.170004	-1.681	0.330571	-0.637201	0.401649	-0.970676	0.0662704	-1.14635	0.421473	-1.08898	0.146629
P28799	Progranulin	GRN	0.358423	0.493752	0.605658	0.309482	-0.255475	0.784537	0.256114	0.889472	0.146313	0.718736	0.220296	0.471129	0.20462	0.784175	-0.177112	0.782664
P28838	Cytosol aminopeptidase	LAP3	-0.890066	0.00118228	-0.466702	0.19682	-0.844084	0.0369771	-0.282428	0.816541	-0.571257	0.148437	-0.61101	0.402969	0.102886	0.834249	0.0255251	0.9644
P28845	Corticosteroid 11-beta-dehydrogenase isozyme 1	HSD11B1	-2.30014	0.00935019	-0.299456	0.656081	-2.79399	0.0877962	-0.119467	0.952001	0.416662	0.407582	-1.19953	0.42451	0.235955	0.807509	-0.600499	0.648861
P28907	ADP-ribosyl cyclase/cyclic ADP-ribose hydrolase 1	CD38	-0.873238	0.844725	-0.790566	0.860041	0.585232	0.959086	-0.453063	0.975718	NA	NA	NA	NA	NA	NA	NA	NA
P29016	T-cell surface glycoprotein CD1b	CD1B	-2.51134	0.00109066	0.104286	0.837669	-1.75109	0.168617	0.237537	0.886339	-0.277169	0.505441	-1.9941	0.167722	-0.409198	0.776256	NA	NA
P29017	T-cell surface glycoprotein CD1c	CD1C	NA	NA	NA	NA	NA	NA	NA	NA	NA	NA	NA	NA	NA	NA	NA	NA
P29144	Tripeptidyl-peptidase 2	TPP2	0.133544	0.91205	0.1175	0.936849	0.383378	0.816229	0.244854	0.928211	-0.0178449	0.988612	0.417707	0.704164	-0.441061	0.612993	-0.0491868	0.963402
P29218	Inositol monophosphatase 1	IMPA1	-0.0108135	0.994366	-0.138562	0.937514	0.242409	0.901699	-0.0320391	0.993007	-0.43637	0.629056	0.279951	0.716729	-0.277926	0.828547	0.925716	0.234968
P29350	Tyrosine-protein phosphatase non-receptor type 6	PTPN6	0.9766	0.000692246	1.98467	1.20963e-06	0.407992	0.398787	1.94333	0.000478921	-0.42184	0.103192	1.3042	0.0544234	0.0240763	0.96095	1.27144	0.0276
P29373	Cellular retinoic acid-binding protein 2	CRABP2	-3.56922	0.000352224	-0.711701	0.594539	-3.74034	0.00525653	-0.622979	0.742235	-0.784578	0.265154	-3.96872	0.0017928	-0.319516	0.686062	-4.37346	6.28071e-05
P29401	Transketolase	TKT	0.143618	0.883359	0.304682	0.729602	0.0892974	0.952481	0.176537	0.934568	-0.0351334	0.978947	0.407699	0.768576	-0.150145	0.877544	0.347599	0.69117
P29466	Caspase-1	CASP1	0.132393	0.900732	-0.615078	0.384875	0.368282	0.69886	-0.354164	0.742231	-0.488355	0.430057	-0.228057	0.829582	-0.826927	0.215321	-0.274172	0.782039
P29590	Protein PML	PML	0.874209	0.521389	0.307753	0.883977	0.0829497	0.989576	-0.694489	0.889472	1.0104	0.297634	-0.041265	0.979788	1.15882	0.393936	-0.862842	0.281307
P29692	Elongation factor 1-delta	EEF1D	0.475962	0.257731	0.339591	0.534646	0.658298	0.154131	0.401589	0.546914	-0.24844	0.657541	0.485586	0.541172	0.169536	0.779886	0.680369	0.130262
P29728	2'-5'-oligoadenylate synthase 2	OAS2	-0.274047	0.795838	-0.581904	0.502997	-0.879505	0.419925	-0.512945	0.758989	-0.18565	0.771133	0.236082	0.659444	-0.0921259	0.930349	-0.000247414	0.999546
P29966	Myristoylated alanine-rich C-kinase substrate	MARCKS	0.417579	0.46406	-2.91902	0.000280066	1.56346	0.211238	-1.44471	0.033247	0.378979	0.55331	0.827436	0.405269	-0.157388	0.916202	1.07136	0.481957
P30038	Delta-1-pyrroline-5-carboxylate dehydrogenase, mitochondrial	ALDH4A1	0.220185	0.840398	-0.243598	0.782417	-0.0927172	0.967993	-0.469739	0.816678	-0.0384823	0.971244	-0.477305	0.63798	0.434373	0.686062	-0.200298	0.838596
P30040	Endoplasmic reticulum resident protein 29	ERP29	-0.693729	0.41804	-0.768839	0.404092	-0.578961	0.482812	-0.710132	0.532159	0.881177	0.265779	-0.310986	0.801687	0.720226	0.432299	-0.110851	0.930798
P30041	Peroxiredoxin-6	PRDX6	-1.76855	0.000385376	-0.99942	0.0278741	-1.48173	0.0101996	-0.45366	0.584055	-0.154613	0.809514	-1.00322	0.363869	0.0119167	0.989077	-0.924951	0.357959
P30043	Flavin reductase (NADPH)	BLVRB	1.74546	0.000352224	-0.427892	0.427617	1.63127	0.00424766	-0.576443	0.320378	-0.291212	0.646217	1.53441	0.106995	-0.0622196	0.938281	1.70916	0.0472116
P30044	Peroxiredoxin-5, mitochondrial	PRDX5	-1.21512	0.115988	-0.971045	0.267123	-0.994986	0.282379	-1.08701	0.351837	0.283215	0.782857	-0.593988	0.664691	0.589381	0.65766	-0.308381	0.810457
P30048	Thioredoxin-dependent peroxide reductase, mitochondrial	PRDX3	-0.330028	0.654843	-0.658648	0.218893	-0.447144	0.738772	-0.813732	0.622057	0.116526	0.885452	-0.596194	0.647756	-0.10215	0.946624	-0.857666	0.577164
P30050	60S ribosomal protein L12	RPL12	0.151001	0.903356	0.341614	0.750342	0.112716	0.954297	0.528185	0.758989	-0.0595337	0.955357	0.326153	0.760968	-0.244154	0.818525	0.105626	0.949688
P30084	Enoyl-CoA hydratase, mitochondrial	ECHS1	-0.252858	0.664826	-0.0204742	0.983219	-0.446913	0.430305	-0.217464	0.868885	0.137867	0.83431	-0.707434	0.400339	0.190528	0.779886	-0.507238	0.410588
P30085	UMP-CMP kinase	CMPK1	-0.673288	0.163485	-0.781812	0.125821	-0.59749	0.407845	-0.66439	0.473305	-0.594801	0.145061	-0.363523	0.481276	-0.317413	0.729613	-0.348613	0.694909
P30086	Phosphatidylethanolamine-binding protein 1	PEBP1	-0.401136	0.498325	-0.503711	0.370702	-0.391601	0.704695	-0.402627	0.733677	-0.188624	0.788545	0.0373151	0.979788	-0.199474	0.8475	-0.168976	0.921603
P30101	Protein disulfide-isomerase A3	PDIA3	0.46185	0.250273	0.386408	0.43161	0.463256	0.471645	0.386438	0.707893	0.167842	0.777649	-0.0219181	0.981248	0.181364	0.833545	0.121853	0.923343
P30153	Serine/threonine-protein phosphatase 2A 65 kDa regulatory subunit A alpha isoform	PPP2R1A	-0.226117	0.443207	0.118472	0.761152	-0.122617	0.773595	0.234443	0.486895	-0.804297	0.151077	-0.11358	0.943143	-0.422691	0.487661	0.0210515	0.983562
P30273	High affinity immunoglobulin epsilon receptor subunit gamma	FCER1G	-0.16324	0.923982	-1.39522	0.202356	0.378698	0.881951	-1.22258	0.489791	0.189181	0.878727	-0.743338	0.481276	0.399159	0.745145	-0.544797	0.288197
P30405	Peptidyl-prolyl cis-trans isomerase F, mitochondrial	PPIF	0.234662	0.894052	0.524428	0.71425	0.431525	0.864553	0.723399	0.758989	0.757358	0.430973	0.200145	0.82653	0.195932	0.883152	0.483628	0.383432
P30419	Glycylpeptide N-tetradecanoyltransferase 1	NMT1	0.158066	0.867219	0.435021	0.590244	-0.0337636	0.991544	0.255709	0.900814	-0.487557	0.369363	-0.036765	0.974009	0.0548024	0.941712	0.19174	0.626464
P30520	Adenylosuccinate synthetase isozyme 2	ADSS2	-1.25064	0.00350264	-0.8125	0.0386555	-0.648986	0.154131	-0.340196	0.680148	-0.309218	0.529054	-0.803841	0.226744	0.0674775	0.932466	-0.047237	0.96436
P30533	Alpha-2-macroglobulin receptor-associated protein	LRPAP1	0.646461	0.140822	0.263118	0.690386	0.00981226	0.993916	-0.366708	0.758989	0.508786	0.279856	-0.158273	0.902405	0.437314	0.401639	-0.547142	0.284855
P30536	Translocator protein	TSPO	-0.441865	0.242254	-0.416141	0.422012	-0.452063	0.338655	-0.431013	0.643045	1.61204	0.0128915	-0.603895	0.643167	1.17001	0.141614	-0.582653	0.517758
P30622	CAP-Gly domain-containing linker protein 1	CLIP1	0.155269	0.918705	0.255909	0.869891	0.202074	0.934059	0.487061	0.858702	0.0182008	0.990603	-0.584191	0.578146	0.617225	0.555092	0.145178	0.905926
P30711	Glutathione S-transferase theta-1	GSTT1	NA	NA	NA	NA	NA	NA	NA	NA	NA	NA	NA	NA	NA	NA	NA	NA
P30740	Leukocyte elastase inhibitor	SERPINB1	0.642172	0.23117	1.1807	0.0379728	1.08037	0.0171155	0.296121	0.719932	-0.8274	0.288474	0.507714	0.769069	-0.917134	0.261509	0.721118	0.512017
P30837	Aldehyde dehydrogenase X, mitochondrial	ALDH1B1	NA	NA	NA	NA	NA	NA	NA	NA	NA	NA	-0.578619	0.799519	NA	NA	NA	NA
P31040	Succinate dehydrogenase [ubiquinone] flavoprotein subunit, mitochondrial	SDHA	-1.27069	0.00687229	-1.16067	0.00810001	-1.06375	0.107502	-0.792999	0.36088	0.54776	0.291287	-1.55652	0.0491024	0.159455	0.828547	-1.43258	0.0212971
P31146	Coronin-1A	CORO1A	1.55978	0.00334262	0.33574	0.72818	1.65236	0.0227958	0.519826	0.738156	-0.299067	0.644404	1.46104	0.0470908	-0.722088	0.303611	1.34232	0.0168251
P31150	Rab GDP dissociation inhibitor alpha	GDI1	0.297105	0.454802	0.296233	0.329038	0.321657	0.467267	0.103554	0.886339	-0.356127	0.28774	0.761129	0.278249	0.0396434	0.93966	1.20663	0.0497542
P31153	S-adenosylmethionine synthase isoform type-2	MAT2A	0.117625	0.893821	0.461836	0.465136	0.00274913	0.995631	0.588847	0.523271	-0.254507	0.634518	0.0192923	0.979634	0.109183	0.889066	0.28645	0.6821
P31689	DnaJ homolog subfamily A member 1	DNAJA1	-0.100759	0.909354	0.265309	0.756334	-0.127695	0.934059	0.243603	0.897987	0.0525198	0.95257	0.07738	0.951689	0.28075	0.695138	0.304156	0.753981
P31930	Cytochrome b-c1 complex subunit 1, mitochondrial	UQCRC1	0.254976	0.530856	0.0429169	0.955658	0.256961	0.503461	0.177862	0.895317	-0.11057	0.820496	-0.649006	0.299489	-0.0463241	0.914167	-0.343839	0.496087
P31937	3-hydroxyisobutyrate dehydrogenase, mitochondrial	HIBADH	-0.113416	0.950683	-0.00127374	0.999247	NA	NA	NA	NA	-0.328849	0.765267	-1.38461	0.060625	NA	NA	-0.903156	0.269487
P31939	Bifunctional purine biosynthesis protein PURH	ATIC	-0.518656	0.0866307	-0.234924	0.502997	-0.494058	0.210677	-0.149898	0.826156	-0.677681	0.0452145	-0.655338	0.337262	-0.72285	0.0588425	-1.01302	0.0528074
P31941	DNA dC->dU-editing enzyme APOBEC-3A	APOBEC3A	NA	NA	NA	NA	NA	NA	NA	NA	0.686935	0.538309	0.225734	0.917718	0.476272	0.812232	-1.11931	0.570876
P31942	Heterogeneous nuclear ribonucleoprotein H3	HNRNPH3	0.395654	0.730848	1.01767	0.442598	0.383363	0.79822	0.729384	0.807975	-2.06957	0.0070538	0.243109	0.741343	-2.07002	0.0136876	0.0713	0.951354
P31943	Heterogeneous nuclear ribonucleoprotein H	HNRNPH1	0.104692	0.844102	0.358128	0.337682	0.143485	0.762474	0.231063	0.728631	-0.263701	0.495733	0.0615359	0.94041	-0.37091	0.442149	0.0623805	0.954932
P31946	14-3-3 protein beta/alpha	YWHAB	0.709518	0.0769786	0.154326	0.858753	0.499254	0.328845	-3.15684e-05	0.999929	-1.03066	0.0377369	0.68408	0.299639	-0.865224	0.174229	0.718961	0.209038
P31948	Stress-induced-phosphoprotein 1	STIP1	-0.421073	0.455779	0.714275	0.212188	-0.596094	0.490353	0.672424	0.574451	-0.810518	0.0962004	-0.0337226	0.979788	-0.608125	0.366	-0.232791	0.740814
P31949	Protein S100-A11	S100A11	-1.42856	0.011072	-0.772221	0.240219	-1.12722	0.0911702	-0.76467	0.278555	-0.618569	0.433313	-0.898226	0.514131	-1.09348	0.37403	-1.54927	0.256946
P31995	Low affinity immunoglobulin gamma Fc region receptor II-c	FCGR2C	0.371857	0.816631	-0.507804	0.757026	1.62466	0.227934	0.318087	0.9426	0.0840998	0.953635	-0.865223	0.571786	-0.0883632	0.96301	-0.816031	0.577164
P32119	Peroxiredoxin-2	PRDX2	-0.99939	0.0238446	-0.380236	0.592927	-0.452524	0.481251	-0.0252705	0.988998	-0.0934889	0.891741	0.0102213	0.991709	-0.107093	0.916599	0.169109	0.884577
P32121	Beta-arrestin-2	ARRB2	0.032274	0.973827	-0.69956	0.291682	0.191414	0.913715	-0.377648	0.855664	0.429294	0.470999	-0.0228126	0.979975	0.466756	0.695993	0.287702	0.803979
P32248	C-C chemokine receptor type 7	CCR7	NA	NA	NA	NA	NA	NA	NA	NA	NA	NA	NA	NA	NA	NA	NA	NA
P32455	Guanylate-binding protein 1	GBP1	-0.153105	0.80354	-0.313178	0.538291	0.860354	0.466681	0.116111	0.967693	-0.00608326	0.992819	-0.116834	0.876526	0.0329464	0.97781	0.996988	0.378861
P32456	Guanylate-binding protein 2	GBP2	0.826702	0.274636	0.486825	0.623533	1.05429	0.380487	0.205415	0.9426	-0.100021	0.907391	0.887646	0.19745	0.434557	0.683017	1.4217	0.0276
P32969	60S ribosomal protein L9	RPL9	-0.0519107	0.961456	0.388727	0.728536	-0.288133	0.87247	0.295235	0.926276	-0.772322	0.187439	-0.200464	0.855625	-0.692298	0.493873	-0.498178	0.56866
P33121	Long-chain-fatty-acid--CoA ligase 1	ACSL1	0.786296	0.0707417	1.12033	0.00824637	1.54924	0.0227958	1.1415	0.150257	-0.295349	0.422073	-0.0950759	0.912914	-0.233383	0.71951	0.917384	0.0526898
P33176	Kinesin-1 heavy chain	KIF5B	-0.131159	0.807108	-0.643374	0.118858	-0.0983579	0.920256	-0.533781	0.523271	0.332357	0.446224	0.278148	0.727514	0.566921	0.391149	0.499724	0.435378
P33241	Lymphocyte-specific protein 1	LSP1	1.51345	0.0480871	2.20893	0.00684029	1.30317	0.204695	1.98557	0.155571	-0.0434742	0.955357	1.38783	0.110823	0.234847	0.784175	1.5415	0.0069842
P33897	ATP-binding cassette sub-family D member 1	ABCD1	0.110321	0.950683	0.00759397	0.99674	-0.128218	0.960738	0.000896721	0.999929	0.30881	0.776009	-0.698156	0.555733	0.33053	0.827199	-0.229904	0.833838
P34059	N-acetylgalactosamine-6-sulfatase	GALNS	NA	NA	NA	NA	NA	NA	NA	NA	NA	NA	-0.140751	0.915006	NA	NA	0.113703	0.943419
P34896	Serine hydroxymethyltransferase, cytosolic	SHMT1	0.107341	0.964998	-0.776306	0.709127	0.195475	0.967993	-1.03871	0.833518	0.94245	0.477069	0.39357	0.824989	1.10392	0.612993	NA	NA
P34897	Serine hydroxymethyltransferase, mitochondrial	SHMT2	-0.415584	0.193461	0.196026	0.653048	-0.600602	0.150954	0.0315143	0.978064	0.0347804	0.934774	-0.897043	0.0414352	-0.127418	0.810908	-0.990668	0.0466769
P34910	Protein EVI2B	EVI2B	0.211057	0.901556	-0.194152	0.920372	0.641209	0.738772	0.365454	0.918381	0.0948561	0.957766	-0.547679	0.772256	0.257257	0.80986	0.0118236	0.982286
P34932	Heat shock 70 kDa protein 4	HSPA4	-0.0530396	0.906589	0.111747	0.779172	-0.132186	0.877623	0.0851392	0.945464	-0.44921	0.0866971	0.120791	0.815336	-0.165838	0.68607	0.154714	0.621918
P34949	Mannose-6-phosphate isomerase	MPI	-0.0976852	0.970843	-0.681798	0.719441	0.60188	0.898045	0.00607469	0.999321	NA	NA	NA	NA	NA	NA	NA	NA
P35221	Catenin alpha-1	CTNNA1	NA	NA	NA	NA	NA	NA	NA	NA	NA	NA	NA	NA	NA	NA	NA	NA
P35232	Prohibitin	PHB	-0.961243	0.000677071	-0.827844	0.00333035	-0.801246	0.0637405	-0.506341	0.336002	-0.097916	0.905261	-1.53076	0.141077	-0.187888	0.818525	-1.49759	0.0501329
P35237	Serpin B6	SERPINB6	0.07475	0.883739	-0.206306	0.568889	0.268267	0.711606	-0.287536	0.749012	-0.536056	0.236216	0.132566	0.934488	-0.0630888	0.915469	0.57513	0.491432
P35268	60S ribosomal protein L22	RPL22	-0.54882	0.501529	-0.110118	0.933211	-0.462973	0.712542	0.104588	0.967554	0.0793239	0.917666	0.00987945	0.986866	-0.312873	0.69956	-0.213107	0.637443
P35270	Sepiapterin reductase	SPR	-2.01978	0.000141179	-0.750067	0.101994	-1.83306	0.0130698	-0.517453	0.628659	0.587824	0.198397	-1.04953	0.172476	0.443821	0.584988	-1.46641	0.0425836
P35527	Keratin, type I cytoskeletal 9	KRT9	0.520239	0.543601	0.428456	0.646595	0.627824	0.74572	0.218311	0.950387	-0.367144	0.63784	-0.0812766	0.945553	-0.419052	0.790137	0.0777335	0.960248
P35579	Myosin-9	MYH9	-0.834549	0.186275	-0.637374	0.356536	-1.27064	0.0988635	-0.903456	0.342354	0.0806842	0.924091	0.326951	0.704164	-0.136656	0.886004	-1.28088	0.146629
P35606	Coatomer subunit beta'	COPB2	0.112234	0.654235	0.261627	0.19561	0.0535844	0.935407	0.205711	0.758989	-0.298819	0.0866971	0.31278	0.218635	0.0727829	0.834227	0.541341	0.0466769
P35610	Sterol O-acyltransferase 1	SOAT1	-0.257593	0.526944	1.20212	0.0306409	-0.422565	0.536553	1.23479	0.247547	-0.648172	0.167366	-1.01533	0.226744	0.0157921	0.986599	-0.624228	0.442922
P35613	Basigin	BSG	-0.119922	0.886042	0.303366	0.655308	0.268907	0.83654	0.8723	0.278555	0.302171	0.460387	-0.568303	0.226744	0.107327	0.869593	-0.358783	0.549718
P35625	Metalloproteinase inhibitor 3	TIMP3	NA	NA	NA	NA	NA	NA	NA	NA	NA	NA	NA	NA	NA	NA	NA	NA
P35637	RNA-binding protein FUS	FUS	-0.0995823	0.943916	0.447451	0.717049	0.124421	0.957636	0.155204	0.954901	-0.266661	0.741558	-0.362633	0.735959	-0.647058	0.612993	-0.695106	0.55308
P35754	Glutaredoxin-1	GLRX	-1.33139	0.750739	0.236349	0.967444	-1.02834	0.908365	0.117503	0.993404	-0.70186	0.735515	-1.51115	0.2251	-0.817929	0.818935	-1.95636	0.186653
P35789	Zinc finger protein 93	ZNF93	NA	NA	NA	NA	NA	NA	NA	NA	NA	NA	NA	NA	NA	NA	NA	NA
P35813	Protein phosphatase 1A	PPM1A	-0.108587	0.956369	0.34957	0.837669	-0.276763	0.935407	-0.798123	0.845345	-1.1332	0.301746	-0.498196	0.662725	-1.65965	0.391149	-0.945306	0.441704
P35908	Keratin, type II cytoskeletal 2 epidermal	KRT2	1.20581	0.585777	0.939562	0.700387	0.373638	0.926435	0.419573	0.938747	-1.27592	0.424649	0.305062	0.8037	-0.769776	0.772964	1.05664	0.599759
P35914	Hydroxymethylglutaryl-CoA lyase, mitochondrial	HMGCL	-0.163486	0.79806	0.255037	0.656642	0.161659	0.898045	0.304004	0.840356	0.337535	0.632519	-0.81401	0.417372	0.298248	0.744238	-0.640319	0.35478
P35998	26S proteasome regulatory subunit 7	PSMC2	-0.352453	0.485115	-0.199401	0.726302	-0.221919	0.606302	-0.265589	0.649733	-0.66303	0.14761	-0.343667	0.642707	-0.211402	0.740631	0.146612	0.839995
P36222	Chitinase-3-like protein 1	CHI3L1	-3.07677	0.00104176	-1.71143	0.202356	-3.19112	0.0202149	-0.700648	0.816541	0.664487	0.492984	-1.42511	0.364733	0.143595	0.910691	-2.12913	0.019207
P36405	ADP-ribosylation factor-like protein 3	ARL3	0.407719	0.707356	-0.0592807	0.967478	0.387909	0.857884	0.12603	0.970573	0.703477	0.313246	-0.198431	0.902405	0.535061	0.68717	-0.262136	0.850256
P36507	Dual specificity mitogen-activated protein kinase kinase 2	MAP2K2	1.12136	0.70394	1.60344	0.512957	0.599353	0.883637	1.00608	0.824186	NA	NA	NA	NA	NA	NA	NA	NA
P36542	ATP synthase subunit gamma, mitochondrial	ATP5F1C	-0.162053	0.894052	0.125303	0.920705	-0.138459	0.934059	0.142909	0.950406	0.165465	0.839631	-0.540798	0.435888	-0.167865	0.873132	-0.540599	0.512017
P36543	V-type proton ATPase subunit E 1	ATP6V1E1	0.341315	0.401918	0.675361	0.0840448	0.197924	0.870362	0.418205	0.713427	-0.0671146	0.861821	-0.0317678	0.964989	-0.0802613	0.930349	0.0307735	0.978181
P36551	Oxygen-dependent coproporphyrinogen-III oxidase, mitochondrial	CPOX	-0.263943	0.836304	-0.578834	0.562834	-0.397446	0.789919	-0.432167	0.833518	0.528306	0.56037	-0.0831916	0.966684	0.383273	0.772964	0.288201	0.846962
P36578	60S ribosomal protein L4	RPL4	-0.166636	0.796092	0.148937	0.857484	-0.134599	0.87247	0.283531	0.803742	-0.417426	0.407582	-0.324465	0.705357	-0.376281	0.678979	-0.46775	0.609675
P36871	Phosphoglucomutase-1	PGM1	-0.0227511	0.97894	0.137356	0.839461	0.48438	0.464694	-0.259845	0.820621	0.00973854	0.991819	-0.0204937	0.98822	-0.00178872	0.999335	-0.215966	0.865368
P36873	Serine/threonine-protein phosphatase PP1-gamma catalytic subunit	PPP1CC	NA	NA	NA	NA	NA	NA	NA	NA	-1.13455	0.229353	NA	NA	-0.942799	0.405781	NA	NA
P36955	Pigment epithelium-derived factor	SERPINF1	NA	NA	NA	NA	NA	NA	NA	NA	NA	NA	NA	NA	NA	NA	NA	NA
P36957	Dihydrolipoyllysine-residue succinyltransferase component of 2-oxoglutarate dehydrogenase complex, mitochondrial	DLST	0.106376	0.904643	0.257498	0.725722	0.0403075	0.989576	0.226566	0.918381	-0.0266596	0.977051	-1.05271	0.138465	0.260097	0.772982	-0.728532	0.290161
P37108	Signal recognition particle 14 kDa protein	SRP14	0.0308946	0.990873	0.370397	0.896002	-0.258871	0.960738	0.00680057	0.999321	-0.000340665	0.999879	0.870832	0.551635	-0.107328	0.968136	0.335118	0.867211
P37235	Hippocalcin-like protein 1	HPCAL1	-1.52792	0.0507357	-2.01406	0.0252656	-0.853349	0.422535	-1.41485	0.232852	0.631818	0.606214	-0.663977	0.724963	0.410974	0.829234	-0.252031	0.916671
P37802	Transgelin-2	TAGLN2	-1.49913	0.0259703	-1.34828	0.0526942	-0.847737	0.098387	-0.73043	0.157662	0.712666	0.373708	-0.74413	0.571786	0.195968	0.887965	-1.09028	0.448929
P37837	Transaldolase	TALDO1	0.297859	0.707356	0.882356	0.163327	-0.0183392	0.993916	0.603259	0.680378	-0.351561	0.54197	1.21334	0.0414352	0.0157572	0.986599	1.56054	0.0027344
P38117	Electron transfer flavoprotein subunit beta	ETFB	0.616729	0.0491903	0.290008	0.481825	0.827971	0.0887129	0.173668	0.889472	-0.0981613	0.871048	-0.146492	0.902405	-0.24534	0.65766	-0.142792	0.808406
P38159	RNA-binding motif protein, X chromosome	RBMX	-0.0473122	0.964998	-0.112099	0.925	0.26912	0.874298	-0.593563	0.721133	0.291942	0.798435	0.592565	0.770662	-0.377066	0.79335	0.48085	0.736069
P38606	V-type proton ATPase catalytic subunit A	ATP6V1A	0.44427	0.0746548	0.487628	0.0367645	0.146088	0.855483	0.545515	0.326689	-0.723375	0.232255	-0.252884	0.865765	-0.173789	0.822864	0.203055	0.802382
P38646	Stress-70 protein, mitochondrial	HSPA9	-0.422861	0.227151	-0.0565275	0.920705	-0.582516	0.292031	-0.012776	0.991595	0.241538	0.718249	-1.12305	0.267829	0.449604	0.450604	-0.744727	0.288197
P38919	Eukaryotic initiation factor 4A-III	EIF4A3	-0.0426549	0.952975	-0.515211	0.217165	-0.129258	0.900353	-0.574943	0.424622	-0.0789021	0.88305	-0.0443036	0.966089	0.0369275	0.945488	0.0635001	0.917233
P39019	40S ribosomal protein S19	RPS19	0.426163	0.632311	0.579434	0.49816	0.0179192	0.993916	0.52415	0.740204	-0.310419	0.6666	0.670352	0.352723	-0.490308	0.641834	0.327184	0.69959
P39023	60S ribosomal protein L3	RPL3	-0.0592335	0.939489	0.406037	0.511052	-0.144649	0.853107	0.370851	0.731831	-0.524963	0.215421	-0.149513	0.864423	-0.462308	0.504718	-0.339691	0.702145
P39656	Dolichyl-diphosphooligosaccharide--protein glycosyltransferase 48 kDa subunit	DDOST	0.675356	0.101501	0.542102	0.224403	0.44453	0.53156	0.460519	0.66316	-0.114548	0.834828	0.195521	0.853081	0.203792	0.772964	0.534094	0.416709
P39687	Acidic leucine-rich nuclear phosphoprotein 32 family member A	ANP32A	-0.711045	0.707356	-0.992932	0.568062	0.160477	0.973346	-0.591799	0.913941	0.578905	0.566469	-0.12456	0.863105	0.594127	0.743187	0.395235	0.599103
P39748	Flap endonuclease 1	FEN1	-0.108443	0.970613	0.101669	0.977053	0.653874	0.830065	0.760759	0.826156	-1.05423	0.517464	-0.723083	0.658701	-1.72627	0.291317	-0.385386	0.782664
P40121	Macrophage-capping protein	CAPG	0.272983	0.640195	0.723106	0.106173	0.150598	0.87247	0.82733	0.196312	-0.889288	0.127628	0.328627	0.884207	-0.483077	0.517496	0.369535	0.808996
P40222	Alpha-taxilin	TXLNA	NA	NA	NA	NA	NA	NA	NA	NA	NA	NA	NA	NA	NA	NA	NA	NA
P40227	T-complex protein 1 subunit zeta	CCT6A	-0.1957	0.724028	-0.196324	0.744831	-0.254408	0.503461	-0.0794055	0.934261	-0.285458	0.43796	0.0452064	0.939286	-0.172771	0.65766	0.0310918	0.963402
P40306	Proteasome subunit beta type-10	PSMB10	-0.521726	0.53736	0.296113	0.672575	-1.02806	0.18533	-0.276561	0.846006	0.275735	0.685727	-0.354119	0.713277	0.85589	0.39768	-0.0786128	0.963402
P40429	60S ribosomal protein L13a	RPL13A	-0.107307	0.853194	0.18903	0.78893	-0.254894	0.67967	0.323289	0.736979	-0.286544	0.444796	-0.134665	0.862208	-0.365978	0.681599	-0.554608	0.521113
P40616	ADP-ribosylation factor-like protein 1	ARL1	0.163245	0.897708	0.0634756	0.96422	-0.404291	0.826319	-0.249001	0.932899	0.180334	0.805138	0.242807	0.705357	0.346165	0.730737	0.0220596	0.978181
P40763	Signal transducer and activator of transcription 3	STAT3	0.573555	0.388554	0.562808	0.49816	0.308547	0.834109	0.957142	0.631813	-0.0776949	0.906261	0.98191	0.0662704	0.307467	0.703887	1.28211	0.0218162
P40925	Malate dehydrogenase, cytoplasmic	MDH1	0.112499	0.844102	1.10085	0.00218386	0.0484758	0.972198	1.01833	0.121512	-0.317104	0.574232	0.450035	0.766228	-0.318865	0.730737	0.254401	0.833838
P40926	Malate dehydrogenase, mitochondrial	MDH2	-0.108781	0.876557	-0.00571672	0.995254	-0.192593	0.849313	0.0299976	0.979396	0.558915	0.130016	-0.474564	0.284758	0.25995	0.65075	-0.708903	0.0969928
P41091	Eukaryotic translation initiation factor 2 subunit 3	EIF2S3	0.10925	0.893821	0.252645	0.707385	-0.120994	0.932567	0.102749	0.950406	-0.171994	0.749468	-0.187234	0.801358	0.254329	0.730737	0.067755	0.918064
P41218	Myeloid cell nuclear differentiation antigen	MNDA	-0.41395	0.704761	0.115192	0.937514	-0.625955	0.668997	-0.126765	0.958917	0.0489884	0.968978	-0.156103	0.915999	-0.504387	0.553219	-0.56377	0.129707
P41219	Peripherin	PRPH	NA	NA	NA	NA	NA	NA	NA	NA	-3.50766	0.363062	-1.1513	0.853081	NA	NA	-2.10991	0.441704
P41226	Ubiquitin-like modifier-activating enzyme 7	UBA7	-0.263139	0.912501	-0.0989355	0.975644	-0.0764982	0.989576	0.131271	0.978383	NA	NA	NA	NA	NA	NA	NA	NA
P41240	Tyrosine-protein kinase CSK	CSK	0.0922709	0.890441	-0.602771	0.132946	-0.148766	0.880718	-0.46762	0.475816	-0.113918	0.79909	0.409606	0.363814	-0.340758	0.555092	-0.00728579	0.993472
P41250	Glycine--tRNA ligase	GARS1	-0.495761	0.177933	0.403526	0.406247	-0.65447	0.134099	0.40032	0.647699	-0.914376	0.137364	-0.675352	0.662725	-0.408032	0.652309	-0.505223	0.682261
P41252	Isoleucine--tRNA ligase, cytoplasmic	IARS1	-0.959485	0.00434515	0.186064	0.810514	-1.28048	0.022725	-0.0863367	0.967693	-0.688063	0.0705249	-0.784965	0.184247	-0.290823	0.700943	-0.828728	0.223456
P41567	Eukaryotic translation initiation factor 1	EIF1	-0.447551	0.581363	-0.497812	0.541299	0.126872	0.926435	-0.0787945	0.975718	-0.178392	0.817105	-0.0407348	0.976816	-0.356783	0.802369	-0.0105971	0.994951
P42081	T-lymphocyte activation antigen CD86	CD86	3.2334	0.000428902	3.2239	0.00055325	2.2525	0.0578053	3.04655	0.0180365	0.0109964	0.992819	3.49182	7.87216e-05	0.625874	0.475665	3.78547	6.63783e-05
P42167	Lamina-associated polypeptide 2, isoforms beta/gamma	TMPO	-0.472399	0.556881	0.284558	0.707385	0.551829	0.757864	0.735242	0.721133	0.261507	0.685356	-0.864375	0.243496	-0.734195	0.527542	-1.4563	0.0877307
P42224	Signal transducer and activator of transcription 1-alpha/beta	STAT1	-0.320503	0.57447	0.0828486	0.920705	-1.56389	0.00151981	-0.114012	0.950406	-0.819197	0.0794368	-0.318363	0.593702	0.000967744	0.999375	-0.197453	0.857672
P42285	Exosome RNA helicase MTR4	MTREX	1.91132	0.654843	2.01787	0.629146	0.72067	0.934059	0.769809	0.945464	-1.16833	0.65922	-0.579325	0.823744	-0.238656	0.955197	NA	NA
P42331	Rho GTPase-activating protein 25	ARHGAP25	-0.328506	0.681835	0.330645	0.673418	-0.421312	0.712542	-0.00718102	0.99792	-0.174896	0.77183	0.389891	0.502006	0.0336707	0.971029	0.622707	0.350635
P42356	Phosphatidylinositol 4-kinase alpha	PI4KA	NA	NA	NA	NA	NA	NA	NA	NA	0.599828	0.718736	-0.536168	0.762665	-0.373364	0.890151	-0.661406	0.701608
P42566	Epidermal growth factor receptor substrate 15	EPS15	-0.847318	0.274636	-2.06218	0.00749833	0.287307	0.929896	-1.1274	0.665588	-0.140687	0.905261	-1.02748	0.581378	-0.195578	0.93966	NA	NA
P42574	Caspase-3	CASP3	0.498341	0.750739	0.89753	0.529519	-0.477795	0.88832	0.133331	0.978383	0.210196	0.875065	0.0564721	0.978864	0.115248	0.960213	-0.462813	0.784762
P42677	40S ribosomal protein S27	RPS27	-0.11693	0.951606	0.111414	0.955658	-0.270305	0.913715	0.0296438	0.993404	-0.684558	0.471421	-0.360535	0.762665	-0.470639	0.695993	-0.644595	0.491432
P42704	Leucine-rich PPR motif-containing protein, mitochondrial	LRPPRC	-0.696363	0.0102137	-0.413025	0.136067	-0.916217	0.0311707	-0.403477	0.36088	0.111808	0.783674	-0.827636	0.143917	-0.0654665	0.874701	-0.86807	0.0184511
P42765	3-ketoacyl-CoA thiolase, mitochondrial	ACAA2	-0.00349627	0.995589	0.974761	0.0379728	-0.211186	0.877623	0.645837	0.443057	0.546294	0.28137	-0.895757	0.2251	0.465171	0.450437	-0.939666	0.0953537
P42766	60S ribosomal protein L35	RPL35	-0.585065	0.392883	-0.162039	0.892656	-1.20032	0.0931845	-0.675534	0.640991	0.314253	0.56784	-0.038997	0.949642	0.853287	0.248465	-0.284854	0.604943
P42768	Wiskott-Aldrich syndrome protein	WAS	0.123298	0.914023	0.235377	0.842973	0.0271803	0.993916	-0.0378332	0.988998	-0.0334636	0.971244	0.270609	0.61196	0.212741	0.83617	0.439188	0.675772
P42785	Lysosomal Pro-X carboxypeptidase	PRCP	1.04755	0.208745	1.29902	0.141053	0.46415	0.779446	0.655457	0.756942	0.743187	0.261021	1.32857	0.0949857	0.392067	0.737439	0.827034	0.32818
P42858	Huntingtin	HTT	-0.482412	0.564096	-0.022292	0.988049	-0.713523	0.384579	-0.0477735	0.979396	-0.474572	0.517922	-0.462071	0.696823	-0.167152	0.890151	-0.326849	0.796269
P43007	Neutral amino acid transporter A	SLC1A4	-0.266742	0.846871	0.687284	0.586562	-1.14183	0.268913	0.531466	0.868885	-0.321809	0.69258	0.139943	0.887494	-0.0462675	0.968136	-0.139651	0.898643
P43034	Platelet-activating factor acetylhydrolase IB subunit alpha	PAFAH1B1	0.382333	0.166125	0.098503	0.831873	0.379045	0.426879	0.282423	0.745512	-0.229267	0.473975	0.273355	0.622654	-0.136201	0.802896	0.478199	0.288197
P43304	Glycerol-3-phosphate dehydrogenase, mitochondrial	GPD2	-0.221513	0.664826	0.590487	0.0694688	-0.0708059	0.949239	0.385449	0.45185	0.666563	0.0348573	-0.661825	0.129088	0.681623	0.085288	-0.278648	0.482719
P43353	Aldehyde dehydrogenase family 3 member B1	ALDH3B1	1.10174	0.18135	0.104483	0.951334	1.36618	0.333952	0.337593	0.928211	0.228569	0.76163	0.566835	0.40292	-0.100219	0.941712	0.722072	0.259647
P43405	Tyrosine-protein kinase SYK	SYK	-0.409566	0.443207	-0.34036	0.517941	-0.324893	0.636878	-0.174061	0.881711	0.285155	0.476016	-0.0351397	0.979634	-0.029778	0.965047	-0.279355	0.792077
P43487	Ran-specific GTPase-activating protein	RANBP1	-0.324268	0.76288	-0.378331	0.648398	0.17843	0.920256	-0.0662904	0.978383	-0.0695214	0.958681	-0.331034	0.79505	0.239026	0.837113	0.421508	0.533257
P43490	Nicotinamide phosphoribosyltransferase	NAMPT	0.140155	0.810927	-0.455067	0.32888	3.13023	0.00844903	0.291579	0.712835	-0.110912	0.783338	0.0833357	0.853081	-0.712648	0.502463	1.48272	0.205317
P43686	26S proteasome regulatory subunit 6B	PSMC4	-0.976612	0.105795	-0.816197	0.180992	-0.698548	0.252264	-0.559483	0.507607	-0.480506	0.428308	-0.630583	0.392718	-0.14025	0.869593	-0.264017	0.76924
P43897	Elongation factor Ts, mitochondrial	TSFM	-0.461429	0.903356	0.415622	0.933211	0.364634	0.959086	1.14477	0.910404	0.104439	0.966274	-0.444753	0.70199	-1.30423	0.601556	NA	NA
P45880	Voltage-dependent anion-selective channel protein 2	VDAC2	0.691315	0.283703	0.804006	0.163327	0.842622	0.248312	0.722563	0.309048	0.829579	0.0586035	0.345121	0.762665	0.475367	0.366	0.735587	0.413262
P45973	Chromobox protein homolog 5	CBX5	-0.0931814	0.951856	-0.267086	0.846854	0.475007	0.880807	0.170277	0.975718	0.729139	0.477693	0.285305	0.905432	-0.227759	0.924173	NA	NA
P45974	Ubiquitin carboxyl-terminal hydrolase 5	USP5	-0.276014	0.584214	-0.319237	0.43161	-0.173886	0.880718	-0.208038	0.883229	0.14089	0.606559	0.131565	0.674889	0.154536	0.818124	0.211747	0.687725
P45985	Dual specificity mitogen-activated protein kinase kinase 4	MAP2K4	-0.39788	0.689645	-0.668826	0.443608	-0.612937	0.660531	-0.706774	0.69349	NA	NA	NA	NA	NA	NA	NA	NA
P46060	Ran GTPase-activating protein 1	RANGAP1	-0.252522	0.88762	0.211409	0.932766	-0.260892	0.92398	0.221596	0.95942	NA	NA	NA	NA	NA	NA	NA	NA
P46063	ATP-dependent DNA helicase Q1	RECQL	0.146024	0.682478	0.281205	0.236795	-0.0459594	0.935407	-0.00654397	0.993404	-0.00509537	0.992819	0.338335	0.668272	-0.167491	0.754356	-0.298137	0.620327
P46108	Adapter molecule crk	CRK	1.0898	0.647992	0.551485	0.843506	1.3523	0.27519	0.645972	0.80905	NA	NA	NA	NA	NA	NA	NA	NA
P46109	Crk-like protein	CRKL	0.114417	0.957492	-0.418487	0.838979	0.530325	0.825182	-0.499182	0.877361	-0.511974	0.781519	-0.584017	0.696394	-0.745087	0.707686	-0.811027	0.506134
P46459	Vesicle-fusing ATPase	NSF	0.135907	0.805765	0.610506	0.143187	-0.0229363	0.989107	0.532269	0.458183	-0.381124	0.3293	0.216588	0.762665	-0.342053	0.475392	0.425972	0.312308
P46734	Dual specificity mitogen-activated protein kinase kinase 3	MAP2K3	-1.57077	0.00331673	-1.26345	0.0227609	-1.42387	0.0391869	-0.845217	0.336267	-0.181541	0.834867	-0.638475	0.696394	-0.273917	0.802896	-0.460189	0.752278
P46776	60S ribosomal protein L27a	RPL27A	-0.961777	0.0474943	-0.560679	0.384875	-1.31435	0.00707995	-0.75039	0.225143	0.975933	0.0543773	0.268476	0.733402	0.754816	0.291317	-0.265827	0.784762
P46778	60S ribosomal protein L21	RPL21	-0.00586963	0.996209	0.600045	0.663913	-0.166067	0.943473	0.47444	0.872816	-0.415804	0.718736	-0.448983	0.83052	-0.389886	0.828547	-0.782018	0.677235
P46779	60S ribosomal protein L28	RPL28	-0.115243	0.894052	0.370358	0.587108	-0.108306	0.937666	0.607127	0.596279	-0.433526	0.444796	-0.211413	0.863105	-0.493253	0.659865	-0.730625	0.502295
P46781	40S ribosomal protein S9	RPS9	0.109288	0.900732	0.275178	0.725722	-0.16093	0.898045	0.15797	0.934261	0.0200867	0.981218	0.434557	0.536203	-0.0321098	0.966348	0.292731	0.491432
P46783	40S ribosomal protein S10	RPS10	-0.216648	0.589591	0.25926	0.51586	-0.326304	0.617442	0.0512824	0.97532	-0.195305	0.396208	0.16423	0.731435	-0.301837	0.697079	-0.224502	0.791459
P46926	Glucosamine-6-phosphate isomerase 1	GNPDA1	0.62611	0.358215	-1.11321	0.202356	0.433523	0.670197	-1.35858	0.275545	-0.605172	0.29403	0.34817	0.724963	-0.458209	0.615996	0.163398	0.881067
P46939	Utrophin	UTRN	-1.15064	0.384814	-0.718295	0.647352	-1.03683	0.684414	-0.764972	0.859716	-0.0403835	0.977248	-1.52227	0.0382985	-0.468036	0.737439	-2.0417	0.00373213
P46940	Ras GTPase-activating-like protein IQGAP1	IQGAP1	0.845645	9.89806e-06	0.0352599	0.897288	0.713677	0.00473215	-0.12313	0.713427	-0.345187	0.11523	0.564555	0.267829	-0.0684753	0.812232	0.652203	0.043301
P46976	Glycogenin-1	GYG1	0.583963	0.168507	-0.064621	0.953905	0.0741416	0.960738	-0.00567331	0.997949	0.077965	0.890312	0.983857	0.140145	0.400707	0.568693	1.34146	0.00848983
P46977	Dolichyl-diphosphooligosaccharide--protein glycosyltransferase subunit STT3A	STT3A	0.851652	0.0495675	0.651203	0.218893	0.465353	0.428954	0.293327	0.816625	0.666342	0.130016	0.640802	0.525376	0.622273	0.261186	0.646441	0.381379
P47712	Cytosolic phospholipase A2	PLA2G4A	0.756893	0.765912	0.680294	0.799379	NA	NA	NA	NA	1.18711	0.491689	NA	NA	NA	NA	NA	NA
P47755	F-actin-capping protein subunit alpha-2	CAPZA2	0.21646	0.312808	-0.76551	0.00148441	0.220217	0.348256	-0.685649	0.0252091	0.473997	0.0450864	0.383016	0.212565	0.525896	0.0858586	0.430472	0.100137
P47813	Eukaryotic translation initiation factor 1A, X-chromosomal	EIF1AX	-1.24891	0.584214	-0.213505	0.955658	-0.761179	0.870362	0.188596	0.978383	0.676197	0.707337	NA	NA	-0.259243	0.921783	NA	NA
P47897	Glutamine--tRNA ligase	QARS1	0.164241	0.905987	0.138531	0.931876	0.0536008	0.989385	0.110203	0.975718	-0.192008	0.817398	-0.0217028	0.978864	0.0463021	0.968136	-0.10484	0.742636
P47985	Cytochrome b-c1 complex subunit Rieske, mitochondrial	UQCRFS1	-0.505559	0.370514	-0.692403	0.262818	-0.0330529	0.989107	-0.283234	0.877361	0.881318	0.220575	-0.206949	0.922033	0.563828	0.689709	0.577943	0.703898
P48047	ATP synthase subunit O, mitochondrial	ATP5PO	0.217711	0.897708	0.565551	0.707385	0.0914594	0.978999	0.488704	0.889472	-0.365139	0.71462	-0.175019	0.893714	-0.593027	0.68717	0.0128929	0.993714
P48059	LIM and senescent cell antigen-like-containing domain protein 1	LIMS1	0.410641	0.427377	0.186856	0.799379	0.528826	0.507604	0.342964	0.785096	-0.297725	0.606551	1.09199	0.180516	-0.698229	0.238188	0.759238	0.0958472
P48147	Prolyl endopeptidase	PREP	-0.122217	0.876557	0.432384	0.433265	-0.144301	0.894046	0.526153	0.54404	-0.401735	0.411889	-0.0179124	0.98584	-0.520006	0.447456	-0.295644	0.761054
P48163	NADP-dependent malic enzyme	ME1	-0.708175	0.491748	-1.78441	0.0716489	-0.607176	0.468439	-1.56069	0.151034	-0.134913	0.928699	-0.321855	0.923677	-0.895817	0.638488	NA	NA
P48426	Phosphatidylinositol 5-phosphate 4-kinase type-2 alpha	PIP4K2A	-0.0656021	0.895803	-0.569935	0.10141	0.202995	0.880807	-0.386641	0.817843	0.758072	0.10353	0.71103	0.367352	0.0918704	0.925742	0.480195	0.481875
P48444	Coatomer subunit delta	ARCN1	0.295961	0.4384	0.390658	0.361231	0.216802	0.771811	0.335901	0.719932	-0.497938	0.144758	0.318055	0.595669	-0.195009	0.691269	0.347485	0.428668
P48506	Glutamate--cysteine ligase catalytic subunit	GCLC	0.0774044	0.91205	0.0217223	0.981077	-0.205321	0.869114	0.0319623	0.979061	-0.471893	0.3307	0.41061	0.733402	-0.222215	0.68607	0.11139	0.900142
P48556	26S proteasome non-ATPase regulatory subunit 8	PSMD8	-0.179262	0.627617	0.0608239	0.914722	0.0348542	0.975109	0.198796	0.825892	0.103137	0.827945	-0.165393	0.903638	0.20148	0.827529	0.531358	0.624129
P48595	Serpin B10	SERPINB10	0.301151	0.819233	0.691785	0.480963	0.315977	0.867835	0.260947	0.925618	-0.555996	0.493645	0.602897	0.579437	-0.584911	0.607516	0.8569	0.332799
P48637	Glutathione synthetase	GSS	0.390191	0.254011	0.144256	0.726302	0.562833	0.216615	0.334598	0.653836	-0.062778	0.89072	0.477555	0.338098	0.026006	0.971029	0.681034	0.304522
P48643	T-complex protein 1 subunit epsilon	CCT5	0.040609	0.924677	-0.149932	0.709127	-0.1013	0.892346	-0.139586	0.895317	-0.781427	0.0127439	-0.103169	0.8841	-0.432662	0.261509	-0.175732	0.59441
P48651	Phosphatidylserine synthase 1	PTDSS1	-0.031575	0.978632	0.114939	0.920705	-0.419985	0.655789	-0.0796601	0.967693	1.33808	0.0894139	-0.0441299	0.979788	1.32989	0.175226	-0.0254976	0.987135
P48668	Keratin, type II cytoskeletal 6C	KRT6C	1.83781	0.667114	1.36083	0.753119	0.662579	0.73141	0.584132	0.826156	NA	NA	NA	NA	NA	NA	NA	NA
P48681	Nestin	NES	NA	NA	NA	NA	NA	NA	NA	NA	NA	NA	-1.71674	0.178113	NA	NA	NA	NA
P48735	Isocitrate dehydrogenase [NADP], mitochondrial	IDH2	0.0529067	0.943916	-0.474391	0.365083	0.0267953	0.99379	-0.577178	0.628659	0.0767014	0.931425	-0.553313	0.681524	-0.00124126	0.999375	-0.297841	0.731516
P48736	Phosphatidylinositol 4,5-bisphosphate 3-kinase catalytic subunit gamma isoform	PIK3CG	-0.940206	0.236348	-1.25305	0.139352	-1.23884	0.262211	-0.853334	0.643045	NA	NA	NA	NA	NA	NA	NA	NA
P48739	Phosphatidylinositol transfer protein beta isoform	PITPNB	-0.0930843	0.816631	0.0333789	0.953905	-0.293053	0.48448	-0.0422641	0.970301	-0.341953	0.404498	0.255024	0.804136	-0.163462	0.79451	-0.253017	0.701608
P48960	Adhesion G protein-coupled receptor E5	ADGRE5	-0.213339	0.854243	-0.572121	0.492595	-0.0574376	0.989107	-0.0253953	0.993404	0.736681	0.131528	-0.0869755	0.923677	-0.139178	0.874701	-0.919831	0.10642
P49189	4-trimethylaminobutyraldehyde dehydrogenase	ALDH9A1	0.484207	0.216099	0.248547	0.569765	0.574194	0.391298	0.187679	0.889472	-0.750812	0.0450864	-0.337139	0.658186	-0.422503	0.440411	-0.0823386	0.881067
P49207	60S ribosomal protein L34	RPL34	-0.0698597	0.924876	0.764578	0.177499	-0.149253	0.898045	0.375818	0.771459	-0.964953	0.0430885	-0.612322	0.351078	-0.986948	0.177047	-1.01835	0.109303
P49257	Protein ERGIC-53	LMAN1	0.919338	0.022563	0.562192	0.208674	0.5556	0.328845	0.257554	0.817843	0.127667	0.826937	0.366166	0.681524	0.54411	0.434984	0.513706	0.502976
P49279	Natural resistance-associated macrophage protein 1	SLC11A1	NA	NA	NA	NA	NA	NA	NA	NA	-0.788755	0.612031	0.48392	0.815336	-0.639067	0.807789	NA	NA
P49327	Fatty acid synthase	FASN	-2.70205	2.03614e-06	-2.38341	2.87973e-05	-2.52943	0.00122404	-2.16688	0.0060322	-0.43667	0.3293	-2.05526	0.00506199	-0.396348	0.560384	-2.34078	0.00267056
P49354	Protein farnesyltransferase/geranylgeranyltransferase type-1 subunit alpha	FNTA	-0.344811	0.59646	-0.377451	0.548217	-0.526759	0.503488	-0.549162	0.62372	-0.100051	0.849348	-0.00701643	0.989512	0.536794	0.485212	0.446571	0.55247
P49356	Protein farnesyltransferase subunit beta	FNTB	NA	NA	NA	NA	NA	NA	NA	NA	NA	NA	NA	NA	NA	NA	NA	NA
P49368	T-complex protein 1 subunit gamma	CCT3	-0.115573	0.527605	-0.261205	0.0337465	-0.0920377	0.752384	-0.175548	0.51294	-0.708589	0.0214649	-0.087099	0.929214	-0.603706	0.271729	-0.220665	0.784762
P49407	Beta-arrestin-1	ARRB1	-0.377158	0.39941	-1.00922	0.00683241	0.0188137	0.991544	-0.566587	0.231919	0.179724	0.685727	-0.0908099	0.912914	-0.12499	0.784784	-0.0263984	0.964857
P49411	Elongation factor Tu, mitochondrial	TUFM	-0.22962	0.641023	-0.442349	0.193712	-0.0527379	0.960738	-0.183418	0.869705	0.120283	0.834828	-0.673214	0.440845	-0.15554	0.80986	-0.668299	0.312939
P49458	Signal recognition particle 9 kDa protein	SRP9	-0.407399	0.719364	-1.08171	0.195973	-0.752144	0.526792	-1.0026	0.481972	0.179295	0.853199	-0.452717	0.760968	0.192472	0.886307	-0.607401	0.676009
P49585	Choline-phosphate cytidylyltransferase A	PCYT1A	-0.601812	0.727517	-0.752846	0.656081	-0.939248	0.630685	-0.467705	0.896806	0.124822	0.928207	-0.139894	0.934187	0.317507	0.772964	-0.312786	0.676009
P49588	Alanine--tRNA ligase, cytoplasmic	AARS1	0.291721	0.454676	0.736938	0.0386858	0.236266	0.752384	0.621838	0.325746	-0.870357	0.0544617	-0.122445	0.931138	-0.430796	0.518463	0.291074	0.694909
P49589	Cysteine--tRNA ligase, cytoplasmic	CARS1	1.19092	0.43294	0.588306	0.734677	0.303733	0.88832	-0.128021	0.967757	-0.798424	0.466555	0.352053	0.640381	0.385533	0.730849	0.670304	0.253603
P49593	Protein phosphatase 1F	PPM1F	0.249887	0.867219	-0.260009	0.860575	0.458956	0.841853	-0.00237036	0.999717	-0.364597	0.71417	0.144062	0.934488	-0.263641	0.869593	0.372664	0.824761
P49662	Caspase-4	CASP4	-0.210151	0.904183	-0.812104	0.494276	0.913523	0.697191	-0.0151053	0.997799	0.486104	0.601551	-0.348297	0.762665	0.504452	0.754794	NA	NA
P49720	Proteasome subunit beta type-3	PSMB3	-0.248839	0.576914	-0.351588	0.433265	-0.454311	0.386614	-0.3983	0.680622	0.191192	0.729342	0.351562	0.705357	0.321933	0.612993	0.334556	0.621627
P49721	Proteasome subunit beta type-2	PSMB2	-0.642314	0.654843	-0.659462	0.656666	-0.912659	0.651324	-0.517641	0.889472	-0.34679	0.71355	-0.314716	0.668157	-0.268059	0.849157	-0.714244	0.32818
P49747	Cartilage oligomeric matrix protein	COMP	4.15486	0.000283283	4.4976	0.000276404	2.05878	0.241511	2.46295	0.231743	NA	NA	NA	NA	NA	NA	NA	NA
P49748	Very long-chain specific acyl-CoA dehydrogenase, mitochondrial	ACADVL	1.65963	9.89806e-06	1.40368	0.000206665	1.41162	0.00297534	1.07592	0.0441722	0.463228	0.371265	1.22476	0.185674	0.33365	0.638488	1.4516	0.0501329
P49754	Vacuolar protein sorting-associated protein 41 homolog	VPS41	NA	NA	NA	NA	NA	NA	NA	NA	NA	NA	NA	NA	NA	NA	NA	NA
P49755	Transmembrane emp24 domain-containing protein 10	TMED10	0.958715	0.0157161	0.804089	0.0464074	0.485353	0.27603	0.357361	0.649353	0.318711	0.396208	0.712362	0.226744	0.673256	0.238188	1.00857	0.0594641
P49756	RNA-binding protein 25	RBM25	-1.03732	0.244754	-0.863119	0.43161	-0.022283	0.993916	0.284246	0.899737	0.432176	0.682615	-1.26536	0.43503	-0.564366	0.691352	-1.18141	0.390488
P49757	Protein numb homolog	NUMB	-0.939095	0.00613925	-0.712522	0.113105	-0.506259	0.35227	6.94448e-05	0.999929	-0.153357	0.839563	-0.974811	0.463484	-0.609088	0.517496	-1.14548	0.252595
P49770	Translation initiation factor eIF-2B subunit beta	EIF2B2	-0.47553	0.664826	-0.502038	0.634983	-0.434792	0.795714	-0.531792	0.79248	-0.902128	0.346937	-0.86207	0.660916	-0.19646	0.889697	-1.21519	0.32818
P49792	E3 SUMO-protein ligase RanBP2	RANBP2	-0.294419	0.301269	-0.0130664	0.988049	0.715575	0.230675	0.813833	0.37249	0.889498	0.0729342	-0.334401	0.705357	0.0267975	0.980116	0.131467	0.908664
P49795	Regulator of G-protein signaling 19	RGS19	NA	NA	NA	NA	NA	NA	NA	NA	NA	NA	NA	NA	NA	NA	NA	NA
P49902	Cytosolic purine 5'-nucleotidase	NT5C2	0.344031	0.612212	0.255065	0.702305	-0.158362	0.915447	0.089504	0.966068	-0.747152	0.0949993	0.56694	0.267829	-0.67755	0.347264	0.513271	0.389441
P49915	GMP synthase [glutamine-hydrolyzing]	GMPS	-1.18675	0.545773	-1.06483	0.601419	-0.523459	0.907066	-0.779678	0.887205	NA	NA	NA	NA	NA	NA	NA	NA
P49961	Ectonucleoside triphosphate diphosphohydrolase 1	ENTPD1	NA	NA	NA	NA	NA	NA	NA	NA	0.886606	0.441654	0.677296	0.643784	NA	NA	NA	NA
P50135	Histamine N-methyltransferase	HNMT	0.230932	0.727811	-1.69007	0.0022054	0.34527	0.477911	-1.47851	0.0163959	0.351135	0.420632	0.318971	0.426001	0.424744	0.358592	0.249882	0.538718
P50148	Guanine nucleotide-binding protein G(q) subunit alpha	GNAQ	0.754067	0.781861	1.39915	0.589046	0.567422	0.906101	1.25598	0.824186	-0.399476	0.817105	0.127462	0.956593	-0.570866	0.814746	0.327367	0.874078
P50225	Sulfotransferase 1A1	SULT1A1	0.75724	0.186826	-0.540324	0.353075	0.880078	0.279228	-0.488345	0.728631	-0.654593	0.522628	0.312039	0.915488	-0.531404	0.75857	-0.015532	0.994593
P50281	Matrix metalloproteinase-14	MMP14	-0.450984	0.587237	-0.328521	0.756334	0.71885	0.580898	0.936273	0.670192	0.0404391	0.955208	-0.815477	0.0715948	-0.339042	0.757987	-0.300895	0.707897
P50395	Rab GDP dissociation inhibitor beta	GDI2	-0.510317	0.113119	-0.16286	0.673418	-0.810807	0.092777	-0.324203	0.667738	-0.320146	0.612031	0.0865371	0.956593	0.0863278	0.918735	0.283491	0.742636
P50402	Emerin	EMD	-0.586339	0.711904	-0.0596683	0.981311	0.279059	0.898045	0.296449	0.934261	NA	NA	NA	NA	NA	NA	NA	NA
P50416	Carnitine O-palmitoyltransferase 1, liver isoform	CPT1A	0.980743	0.0646625	0.8489	0.125821	0.883655	0.216086	0.75935	0.384199	0.280765	0.588498	0.46025	0.466395	0.250787	0.739859	1.12649	0.129707
P50440	Glycine amidinotransferase, mitochondrial	GATM	0.635924	0.653915	-1.50234	0.116359	0.41315	0.898045	-1.49516	0.57261	NA	NA	NA	NA	NA	NA	NA	NA
P50452	Serpin B8	SERPINB8	0.624172	0.277583	1.05987	0.0895457	0.844009	0.187569	0.662596	0.574451	-0.715105	0.187439	0.145117	0.907793	-0.653884	0.257134	0.492682	0.402637
P50453	Serpin B9	SERPINB9	-0.616736	0.267121	-0.578437	0.314086	0.986023	0.184442	0.0671744	0.959079	-0.0901985	0.875065	0.155142	0.678071	-0.281555	0.713625	1.70465	0.0218162
P50454	Serpin H1	SERPINH1	-0.349367	0.87655	0.245711	0.920705	-0.294921	0.943473	0.0710546	0.992062	0.653854	0.437935	-0.473809	0.705357	1.01074	0.442149	0.190416	0.877589
P50502	Hsc70-interacting protein	ST13	-0.419728	0.220311	0.3698	0.480024	-0.575779	0.150954	0.421847	0.650173	-0.324109	0.50245	-0.12071	0.915488	0.504546	0.248465	0.405502	0.35805
P50552	Vasodilator-stimulated phosphoprotein	VASP	-1.69661	8.06157e-06	-0.804375	0.0126766	-1.01786	0.0227958	-0.210412	0.824186	0.285617	0.358634	-1.19947	0.0279245	0.111214	0.847078	-0.967188	0.0578514
P50570	Dynamin-2	DNM2	-0.603119	0.307345	-0.450823	0.561315	-0.500456	0.566557	-0.447324	0.787041	-0.417338	0.346839	-0.450798	0.61196	-0.453969	0.45591	-0.466572	0.47931
P50914	60S ribosomal protein L14	RPL14	-0.206578	0.774457	0.149775	0.859491	-0.356673	0.69886	0.133315	0.945464	-0.669695	0.160863	-0.578613	0.400339	-0.52462	0.520154	-0.819562	0.26341
P50990	T-complex protein 1 subunit theta	CCT8	-0.125289	0.721074	-0.129979	0.77503	-0.191634	0.68209	-0.0346585	0.975718	-0.732698	0.0729342	0.00649446	0.993269	-0.443107	0.366	0.103957	0.898643
P50991	T-complex protein 1 subunit delta	CCT4	-0.208817	0.784538	-0.521428	0.370821	-0.378853	0.642367	-0.502251	0.584055	-0.0804694	0.880651	0.0448876	0.936251	0.140099	0.815586	-0.192596	0.577164
P50995	Annexin A11	ANXA11	-0.962758	0.00155747	0.531682	0.106037	-1.33318	0.0114692	0.46288	0.486634	-0.169638	0.599765	-0.358771	0.698895	0.00985605	0.986805	-0.50215	0.514159
P51003	Poly(A) polymerase alpha	PAPOLA	-0.369156	0.905922	0.447247	0.920705	NA	NA	NA	NA	NA	NA	NA	NA	NA	NA	NA	NA
P51116	Fragile X mental retardation syndrome-related protein 2	FXR2	NA	NA	NA	NA	NA	NA	NA	NA	NA	NA	NA	NA	NA	NA	NA	NA
P51148	Ras-related protein Rab-5C	RAB5C	0.159542	0.88762	-0.865712	0.21872	0.100884	0.90031	-0.94797	0.0415346	-0.311617	0.724179	-0.180481	0.903075	-0.148714	0.89686	-0.00671694	0.994951
P51149	Ras-related protein Rab-7a	RAB7A	-0.206463	0.689841	0.224048	0.702785	-0.236029	0.811877	0.295751	0.803742	0.0408639	0.935123	-0.249225	0.726409	-0.177217	0.778069	-0.10869	0.860093
P51151	Ras-related protein Rab-9A	RAB9A	NA	NA	NA	NA	NA	NA	NA	NA	-0.533194	0.685356	0.495916	0.862208	-0.278983	0.886074	NA	NA
P51153	Ras-related protein Rab-13	RAB13	-0.897699	0.279096	-0.803541	0.344558	-0.621771	0.603346	-0.32459	0.889472	0.370112	0.594783	-0.6947	0.226744	0.402001	0.700943	-0.22949	0.802382
P51397	Death-associated protein 1	DAP	0.0448764	0.978632	-1.28537	0.180851	0.321845	0.913715	-1.03899	0.621387	NA	NA	NA	NA	NA	NA	NA	NA
P51398	28S ribosomal protein S29, mitochondrial	DAP3	NA	NA	NA	NA	NA	NA	NA	NA	0.0781932	0.981223	-0.361845	0.915491	0.596329	0.849157	-0.097529	0.972424
P51452	Dual specificity protein phosphatase 3	DUSP3	1.10878	0.0793765	1.10749	0.103066	0.51557	0.409529	0.332554	0.767501	-1.60284	0.0452959	-0.0122675	0.99261	-0.965242	0.403366	-0.466589	0.779328
P51553	Isocitrate dehydrogenase [NAD] subunit gamma, mitochondrial	IDH3G	NA	NA	NA	NA	NA	NA	NA	NA	0.500581	0.499068	-0.522871	0.586287	0.102797	0.933447	-0.778831	0.304522
P51570	Galactokinase	GALK1	0.13986	0.951847	0.229292	0.913415	-0.1168	0.977857	-0.198981	0.958917	-0.101661	0.952599	-0.143739	0.943813	-0.0786707	0.961236	-0.226488	0.876225
P51571	Translocon-associated protein subunit delta	SSR4	-0.109656	0.897708	-0.443333	0.361304	-0.396869	0.69258	-0.66089	0.466286	0.369557	0.457188	-0.077729	0.958414	0.766988	0.205268	0.305136	0.687725
P51572	B-cell receptor-associated protein 31	BCAP31	0.262406	0.789551	0.775982	0.269382	-0.13831	0.934059	0.545906	0.686552	0.768421	0.180977	0.0603238	0.955974	0.500014	0.517496	-0.080251	0.941199
P51580	Thiopurine S-methyltransferase	TPMT	0.268232	0.825239	0.256248	0.828208	0.136626	0.936858	0.376036	0.859146	-1.29088	0.265779	-0.560759	0.814615	-1.38	0.380058	-0.870294	0.483242
P51610	Host cell factor 1	HCFC1	0.708079	0.759994	0.762495	0.760952	0.112189	0.989107	0.473359	0.941475	-0.00986253	0.996423	-0.0489982	0.979634	-0.146009	0.946271	NA	NA
P51648	Aldehyde dehydrogenase family 3 member A2	ALDH3A2	0.0696284	0.943041	-0.0720559	0.939221	-0.295055	0.774279	-0.215421	0.895317	0.801877	0.106232	0.0606275	0.961138	0.856602	0.16071	0.299573	0.57393
P51659	Peroxisomal multifunctional enzyme type 2	HSD17B4	0.249966	0.600831	0.687591	0.0169561	0.0923538	0.934059	0.460318	0.334997	0.720536	0.0214649	0.0304258	0.962767	0.579968	0.261509	0.0446097	0.959536
P51665	26S proteasome non-ATPase regulatory subunit 7	PSMD7	-0.358505	0.721074	-0.376963	0.707385	0.130575	0.943473	0.0566746	0.981493	0.287764	0.684749	0.00986177	0.991847	-0.0375481	0.968931	0.0394842	0.971254
P51692	Signal transducer and activator of transcription 5B	STAT5B	-0.0541023	0.972871	0.0544023	0.979666	-0.220039	0.907268	-0.508604	0.828625	-0.786627	0.390861	-0.26913	0.857861	-0.0948698	0.933811	NA	NA
P51798	H(+)/Cl(-) exchange transporter 7	CLCN7	0.660689	0.728807	1.30698	0.435294	0.716409	0.789919	1.41802	0.582782	-0.446354	0.705242	-0.388257	0.544335	-0.88125	0.485729	-0.592424	0.386011
P51809	Vesicle-associated membrane protein 7	VAMP7	-0.197932	0.949249	-0.329861	0.913606	-0.287497	0.959086	-0.354401	0.956521	1.17935	0.302595	0.301062	0.815336	0.606853	0.759936	0.0805628	0.957914
P51858	Hepatoma-derived growth factor	HDGF	1.30116	0.00512005	0.84593	0.0755299	1.78057	0.00680537	1.04903	0.225143	-0.539434	0.285788	0.859474	0.36905	-0.533699	0.478887	1.10129	0.35805
P51970	NADH dehydrogenase [ubiquinone] 1 alpha subcomplex subunit 8	NDUFA8	-1.00326	0.816631	-1.40889	0.713357	-0.313872	0.975589	-0.829747	0.9426	1.32047	0.492984	-0.533965	0.770662	0.274324	0.929156	-0.0207823	0.989121
P51991	Heterogeneous nuclear ribonucleoprotein A3	HNRNPA3	0.708328	0.083831	0.139272	0.844351	0.905253	0.0613857	0.0889131	0.949025	0.0536012	0.948895	0.739441	0.555733	-0.199464	0.828891	1.13537	0.253603
P52209	6-phosphogluconate dehydrogenase, decarboxylating	PGD	-0.29131	0.654843	0.710502	0.141151	-0.404974	0.552764	0.644746	0.297443	-0.368266	0.564253	0.307125	0.816368	-0.088667	0.918104	0.38865	0.633877
P52272	Heterogeneous nuclear ribonucleoprotein M	HNRNPM	-0.0905615	0.844102	0.22296	0.517941	-0.0389317	0.959086	-0.157544	0.817843	-0.417596	0.279416	-0.437561	0.556889	-0.595367	0.403366	-0.603512	0.512017
P52294	Importin subunit alpha-5	KPNA1	-1.13234	0.386166	-0.825248	0.589046	-1.46441	0.380487	-1.13427	0.709347	NA	NA	NA	NA	NA	NA	NA	NA
P52306	Rap1 GTPase-GDP dissociation stimulator 1	RAP1GDS1	-0.384002	0.451911	-0.292206	0.648398	-0.367136	0.71795	-0.147666	0.945464	-0.811227	0.0894139	-1.06118	0.133653	-0.220921	0.825348	-0.786867	0.390342
P52565	Rho GDP-dissociation inhibitor 1	ARHGDIA	0.0244705	0.973827	-0.842003	0.042768	0.0548554	0.966852	-0.793733	0.196766	-0.195152	0.737932	0.461646	0.643784	0.108557	0.869593	0.748087	0.253603
P52566	Rho GDP-dissociation inhibitor 2	ARHGDIB	-1.20706	0.0026292	-0.818657	0.0246435	-0.910383	0.0849554	-0.71752	0.224506	0.000711715	0.999599	-0.247944	0.838739	-0.27587	0.684829	-0.38454	0.632721
P52594	Arf-GAP domain and FG repeat-containing protein 1	AGFG1	-0.111853	0.955408	-0.230873	0.91141	0.125245	0.977857	-0.755648	0.83365	0.463791	0.665393	0.616315	0.578146	1.0294	0.493873	0.336319	0.782984
P52597	Heterogeneous nuclear ribonucleoprotein F	HNRNPF	0.273109	0.707356	-0.115902	0.885285	0.583344	0.387127	-0.0506947	0.975718	-0.392474	0.386619	-0.0451591	0.945553	-0.159381	0.79451	0.354969	0.181224
P52630	Signal transducer and activator of transcription 2	STAT2	-0.333651	0.742112	-0.427626	0.634983	-1.40282	0.0887129	-0.53361	0.763927	0.0575356	0.966274	-0.774367	0.525376	0.546423	0.675855	-0.785987	0.457978
P52788	Spermine synthase	SMS	0.254032	0.82133	-0.881873	0.157268	0.588616	0.61882	-0.534735	0.680622	-0.306161	0.69997	0.674708	0.55427	0.0901145	0.916202	0.660848	0.336307
P52789	Hexokinase-2	HK2	-1.08744	0.0356969	-0.00600859	0.995512	0.101979	0.933692	0.78139	0.336267	0.0116127	0.989662	-1.19402	0.060625	0.169067	0.818525	-0.0363989	0.964857
P52790	Hexokinase-3	HK3	-0.651162	0.0477901	0.635593	0.101994	-1.11262	0.0258096	0.72748	0.271856	-1.25617	0.0231548	-0.991002	0.347145	-0.447307	0.38284	-0.885405	0.119992
P52888	Thimet oligopeptidase	THOP1	-0.549374	0.689514	-0.89641	0.502997	-0.508573	0.859974	-0.41439	0.928211	-0.502643	0.626887	-0.913161	0.377646	-0.167901	0.922565	-0.404003	0.611836
P52907	F-actin-capping protein subunit alpha-1	CAPZA1	0.311379	0.432032	-0.182698	0.672575	0.0523705	0.959086	-0.237352	0.758487	0.000170602	0.999879	0.168787	0.823744	0.477698	0.291317	0.325559	0.577164
P53004	Biliverdin reductase A	BLVRA	-0.190825	0.593974	-0.725157	0.106173	-0.33312	0.66144	-0.917286	0.181101	-0.534304	0.180977	-0.379858	0.69113	-0.201411	0.828547	-0.20099	0.861908
P53007	Tricarboxylate transport protein, mitochondrial	SLC25A1	-0.219546	0.66336	-0.456181	0.240061	-0.139553	0.879152	-0.602316	0.443057	0.466097	0.161604	-0.738301	0.0731922	0.0853425	0.884828	-1.00726	0.0159677
P53355	Death-associated protein kinase 1	DAPK1	NA	NA	NA	NA	NA	NA	NA	NA	NA	NA	NA	NA	NA	NA	NA	NA
P53367	Arfaptin-1	ARFIP1	-0.641213	0.645828	0.0450672	0.988049	-0.515583	0.85205	0.00857702	0.997949	-0.482063	0.724179	NA	NA	-0.147324	0.938161	NA	NA
P53396	ATP-citrate synthase	ACLY	-0.746986	0.0378869	-0.816691	0.0305597	-0.683072	0.10384	-0.758486	0.121512	-0.172664	0.651113	-0.363297	0.359941	-0.169784	0.708466	-0.436901	0.175245
P53597	Succinate--CoA ligase [ADP/GDP-forming] subunit alpha, mitochondrial	SUCLG1	-0.0759107	0.960814	-0.0426953	0.987625	-0.120323	0.960738	0.140894	0.975718	0.150881	0.888157	-0.36769	0.61196	-0.180949	0.889066	-0.661781	0.39783
P53602	Diphosphomevalonate decarboxylase	MVD	-0.942485	0.728807	0.0250301	0.995512	-0.913923	0.882264	-0.196686	0.980554	-0.645858	0.756632	-0.980652	0.760968	-0.821226	0.787852	NA	NA
P53618	Coatomer subunit beta	COPB1	0.15367	0.704761	0.130302	0.744191	-0.0858899	0.88187	0.135428	0.882586	-0.164837	0.55331	0.267204	0.464141	0.107745	0.79142	0.233261	0.480754
P53621	Coatomer subunit alpha	COPA	0.497159	0.0925493	0.608273	0.0383697	0.28552	0.666296	0.499544	0.505857	-0.375168	0.161604	0.368356	0.284758	-0.0970011	0.849157	0.410775	0.159451
P53634	Dipeptidyl peptidase 1	CTSC	-0.343512	0.719364	-2.10897	0.00885589	0.168886	0.926435	-1.67032	0.234875	0.0318619	0.980277	-0.91443	0.578146	-0.573356	0.65766	-1.17309	0.452948
P53701	Cytochrome c-type heme lyase	HCCS	0.184045	0.973827	-0.180211	0.979666	NA	NA	NA	NA	0.281109	0.915539	-0.375211	0.332629	NA	NA	NA	NA
P53801	Pituitary tumor-transforming gene 1 protein-interacting protein	PTTG1IP	0.161766	0.952175	-0.288625	0.920705	0.454679	0.913715	-0.107858	0.984373	1.26555	0.252813	0.535259	0.657613	-0.106802	0.962828	0.133769	0.955812
P53985	Monocarboxylate transporter 1	SLC16A1	-0.281991	0.803436	-1.50058	0.0423088	-0.288715	0.828812	-1.0913	0.346255	-0.0367363	0.97538	-1.0105	0.272061	-0.211888	0.828547	-1.13938	0.207516
P53990	IST1 homolog	IST1	0.00684101	0.994366	0.0259397	0.983219	0.11562	0.928464	0.173467	0.897987	0.359839	0.627727	0.394497	0.807849	-0.0569752	0.961236	0.258387	0.859141
P53992	Protein transport protein Sec24C	SEC24C	0.40759	0.593129	0.14259	0.871452	0.553589	0.497143	0.37437	0.817843	0.632812	0.0866638	0.467043	0.36537	0.655931	0.205268	0.578221	0.363477
P53999	Activated RNA polymerase II transcriptional coactivator p15	SUB1	-0.423298	0.71072	0.0920352	0.955658	0.404387	0.705656	0.558373	0.625698	0.0854534	0.96088	0.271061	0.905204	-0.797103	0.586236	0.250354	0.906014
P54136	Arginine--tRNA ligase, cytoplasmic	RARS1	0.0830697	0.870454	0.101533	0.818108	-0.149378	0.870362	-0.0567926	0.967554	-0.381309	0.144758	0.0913672	0.790603	-0.136432	0.785093	-0.0107271	0.969625
P54577	Tyrosine--tRNA ligase, cytoplasmic	YARS1	0.210621	0.527605	0.219701	0.47326	0.241049	0.651324	0.0986786	0.903626	-0.702051	0.0821481	-0.260628	0.828051	-0.0464662	0.930349	0.16824	0.81562
P54578	Ubiquitin carboxyl-terminal hydrolase 14	USP14	-0.0923018	0.905922	-0.489218	0.332296	-0.1416	0.877623	-0.454048	0.466827	-0.52779	0.216554	0.0684659	0.921621	-0.194062	0.772964	0.222069	0.702749
P54619	5'-AMP-activated protein kinase subunit gamma-1	PRKAG1	-0.33329	0.795673	-0.621944	0.596424	-0.499174	0.752384	-0.869909	0.643045	-0.0308424	0.981218	-0.435285	0.747499	0.207335	0.889697	-0.225113	0.922332
P54687	Branched-chain-amino-acid aminotransferase, cytosolic	BCAT1	-2.7907	0.00943275	-3.29784	0.00296145	-2.09734	0.171428	-2.04358	0.199303	-0.727697	0.566469	-3.41744	0.0515323	-0.608444	0.79451	-2.59438	0.223456
P54709	Sodium/potassium-transporting ATPase subunit beta-3	ATP1B3	-0.835301	0.016654	-0.468542	0.253727	-0.412775	0.418933	0.012033	0.992951	0.245668	0.657541	-0.815967	0.322663	0.457819	0.380112	-0.388176	0.481957
P54727	UV excision repair protein RAD23 homolog B	RAD23B	0.844257	0.457928	0.796541	0.459011	1.30119	0.219278	0.902982	0.507607	-0.678301	0.514564	2.14277	0.184247	-1.17654	0.283048	NA	NA
P54802	Alpha-N-acetylglucosaminidase	NAGLU	0.230509	0.945333	0.11867	0.975644	-0.164917	0.989107	-0.191912	0.979396	-0.925311	0.404498	1.06321	0.278249	-1.37518	0.517496	NA	NA
P54819	Adenylate kinase 2, mitochondrial	AK2	0.104769	0.915042	-0.342499	0.713283	0.0206871	0.993916	-0.436849	0.769749	0.754853	0.269799	-0.265148	0.84993	0.846978	0.417342	0.0261348	0.985465
P54886	Delta-1-pyrroline-5-carboxylate synthase	ALDH18A1	NA	NA	NA	NA	NA	NA	NA	NA	NA	NA	-0.73673	0.351078	NA	NA	-1.33849	0.133238
P54920	Alpha-soluble NSF attachment protein	NAPA	-0.179734	0.704761	-0.196606	0.679652	-0.287382	0.467672	-0.135214	0.858702	-0.680812	0.113265	-0.272764	0.770662	-0.296537	0.502463	0.106958	0.864387
P54922	[Protein ADP-ribosylarginine] hydrolase	ADPRH	-0.343818	0.905987	-0.170949	0.965252	-0.301495	0.960738	-0.286462	0.968961	NA	NA	NA	NA	NA	NA	NA	NA
P55010	Eukaryotic translation initiation factor 5	EIF5	-0.217668	0.789551	0.45115	0.486091	-0.335315	0.803518	0.435829	0.789754	-0.712302	0.154069	-0.0703332	0.961138	-0.146981	0.856785	0.271251	0.779328
P55036	26S proteasome non-ATPase regulatory subunit 4	PSMD4	-0.123498	0.837343	-0.173386	0.742481	-0.0884111	0.92398	-0.0156677	0.990984	-0.659779	0.0866638	0.211124	0.754788	-0.722259	0.16071	0.46052	0.35478
P55060	Exportin-2	CSE1L	-0.511202	0.0184671	-0.635434	0.00759353	-0.501725	0.0647635	-0.730347	0.030926	-0.45197	0.265154	-0.443358	0.605667	0.0508627	0.919985	-0.188547	0.728606
P55072	Transitional endoplasmic reticulum ATPase	VCP	-0.176963	0.61437	-0.170542	0.623368	-0.14977	0.828538	0.0349287	0.975718	0.03877	0.91392	0.101065	0.813794	0.243886	0.534179	0.441693	0.0750074
P55084	Trifunctional enzyme subunit beta, mitochondrial	HADHB	1.23172	0.00351268	0.931806	0.0315166	1.28071	0.0188363	0.940567	0.0972028	-0.228843	0.748227	0.393452	0.749632	-0.468655	0.545346	0.621868	0.452948
P55145	Mesencephalic astrocyte-derived neurotrophic factor	MANF	-0.63697	0.120806	-1.12417	0.00454434	-0.636653	0.177514	-0.979863	0.0723536	0.856479	0.178498	-0.710833	0.662725	0.530764	0.475665	-0.621967	0.60463
P55160	Nck-associated protein 1-like	NCKAP1L	0.513217	0.145596	0.0784028	0.903511	0.351618	0.509083	0.105941	0.934568	-0.127691	0.739134	0.801728	0.267829	-0.127583	0.784175	0.692132	0.310882
P55263	Adenosine kinase	ADK	0.432314	0.586605	0.69195	0.32888	0.460536	0.741226	0.621654	0.680622	-0.389031	0.63784	0.549979	0.704164	-0.287576	0.828547	0.917162	0.47931
P55735	Protein SEC13 homolog	SEC13	0.118764	0.795838	0.375337	0.195973	0.0664768	0.934059	0.469284	0.336267	0.419413	0.116901	0.237946	0.516521	0.762503	0.105525	0.423017	0.320371
P55795	Heterogeneous nuclear ribonucleoprotein H2	HNRNPH2	0.32527	0.767459	0.00399208	0.997635	0.257961	0.898045	-0.298326	0.905189	-0.312371	0.710841	0.754415	0.55427	-0.202643	0.869593	0.906561	0.442922
P55809	Succinyl-CoA:3-ketoacid coenzyme A transferase 1, mitochondrial	OXCT1	-0.683158	0.561422	0.467981	0.842201	-0.908543	0.48448	-0.0653216	0.993404	-0.537226	0.56056	-0.0128535	0.991709	-0.353365	0.790667	NA	NA
P55884	Eukaryotic translation initiation factor 3 subunit B	EIF3B	-0.318214	0.253939	0.0871423	0.852427	-0.389278	0.174662	0.278323	0.653172	-0.415211	0.142458	-0.00420477	0.991847	-0.182355	0.713625	-0.033872	0.963402
P55899	IgG receptor FcRn large subunit p51	FCGRT	0.561506	0.606686	-1.01242	0.18155	-0.246234	0.924823	-1.58624	0.265013	-0.0686106	0.928976	0.802824	0.204002	0.0457507	0.968136	0.429934	0.459271
P55957	BH3-interacting domain death agonist	BID	-0.706039	0.803898	-1.0237	0.696405	-0.643477	0.855483	-1.06491	0.785096	0.843278	0.688169	NA	NA	0.939628	0.65766	NA	NA
P56192	Methionine--tRNA ligase, cytoplasmic	MARS1	-0.317021	0.585228	-0.38279	0.462332	-0.344618	0.759804	-0.165125	0.934261	0.447072	0.292567	-0.121624	0.891005	0.437618	0.475665	-0.218441	0.619448
P56377	AP-1 complex subunit sigma-2	AP1S2	-0.163975	0.854305	0.0688721	0.937837	0.0326352	0.99379	-0.0529384	0.979396	0.26828	0.601153	0.47261	0.57288	0.0362105	0.968136	0.269035	0.71967
P56378	ATP synthase subunit ATP5MPL, mitochondrial	ATP5MPL	0.0951028	0.945333	-0.21795	0.878286	-0.124646	0.934059	-0.496447	0.830007	1.19953	0.168532	-0.940537	0.515621	1.27316	0.248345	-1.29029	0.323897
P56381	ATP synthase subunit epsilon, mitochondrial	ATP5F1E	0.74251	0.719753	1.02893	0.594539	0.866027	0.692701	1.44685	0.532159	1.03613	0.433313	0.0631447	0.943813	0.213512	0.918104	-0.484464	0.734495
P56385	ATP synthase subunit e, mitochondrial	ATP5ME	-1.25511	0.0817767	-1.09433	0.213397	-1.22167	0.170004	-0.987787	0.475816	0.799524	0.236746	-1.15669	0.222695	0.272479	0.802896	-1.40873	0.1961
P56537	Eukaryotic translation initiation factor 6	EIF6	-0.0451012	0.959202	0.290265	0.800389	-0.0151429	0.993916	0.326153	0.905189	0.599013	0.192284	-0.454018	0.494074	1.01559	0.144169	-0.0616412	0.916671
P56545	C-terminal-binding protein 2	CTBP2	0.600701	0.689645	0.498203	0.763137	-0.0991866	0.977857	-0.209105	0.952775	-0.141476	0.891804	0.133227	0.930047	0.563294	0.642604	0.260853	0.850162
P57088	Transmembrane protein 33	TMEM33	0.0289472	0.978632	0.663697	0.389585	-0.327879	0.866656	0.495702	0.832678	-0.0040948	0.994963	-0.0646113	0.949848	-0.215456	0.809019	-0.211363	0.775543
P57737	Coronin-7	CORO7	0.0221287	0.97994	-0.57795	0.359797	0.165545	0.922594	-0.402259	0.825892	-0.105797	0.831902	0.337948	0.61196	-0.318512	0.609626	0.232703	0.599103
P57764	Gasdermin-D	GSDMD	0.141149	0.901556	0.0713023	0.961254	-0.126523	0.943473	-0.424427	0.845434	-0.656083	0.292567	0.0916463	0.931962	-0.0488544	0.968136	0.0552559	0.964857
P58546	Myotrophin	MTPN	-1.20366	0.65427	-1.33905	0.55632	-0.82385	0.870362	-0.801675	0.910404	-0.756261	0.651807	-0.88444	0.580801	-0.887957	0.784175	NA	NA
P59665	Neutrophil defensin 1	DEFA1	0.446919	0.72653	0.118322	0.955658	0.407372	0.8417	0.300646	0.928211	1.97169	0.169734	2.18535	0.460479	1.54165	0.487082	NA	NA
P59998	Actin-related protein 2/3 complex subunit 4	ARPC4	-0.332451	0.324719	-0.450964	0.133313	-0.463613	0.25158	-0.32445	0.644047	-0.121274	0.740073	0.155765	0.838739	0.239896	0.685713	0.270125	0.663622
P60174	Triosephosphate isomerase	TPI1	-0.794207	0.0547879	-0.472844	0.32888	-0.383648	0.570776	-0.293542	0.809864	0.039257	0.966274	-0.531467	0.753509	-0.270862	0.75145	-0.739627	0.521983
P60228	Eukaryotic translation initiation factor 3 subunit E	EIF3E	-0.530973	0.176029	-0.347602	0.413502	-0.754645	0.0307873	-0.244169	0.713427	-0.465995	0.188361	0.0641796	0.922033	-0.295661	0.534179	0.204041	0.74558
P60468	Protein transport protein Sec61 subunit beta	SEC61B	-0.114507	0.950683	0.270859	0.868865	-0.566547	0.807753	-0.210299	0.950406	0.486776	0.618002	0.341655	0.713277	-0.0890459	0.95515	-0.578263	0.51459
P60510	Serine/threonine-protein phosphatase 4 catalytic subunit	PPP4C	0.296951	0.915042	0.944215	0.719495	NA	NA	NA	NA	NA	NA	NA	NA	NA	NA	NA	NA
P60520	Gamma-aminobutyric acid receptor-associated protein-like 2	GABARAPL2	0.595376	0.767459	1.66203	0.298922	0.144444	0.978999	1.3659	0.721133	-0.0521065	0.980277	0.808603	0.705357	-0.0144618	0.996099	-0.1198	0.963402
P60709	Actin, cytoplasmic 1	ACTB	0.231966	0.498742	0.303868	0.242648	0.296875	0.552764	0.406738	0.459747	-1.00201	0.238974	-0.485898	0.811475	-0.425113	0.671286	-0.154915	0.916671
P60842	Eukaryotic initiation factor 4A-I	EIF4A1	-0.44734	0.0936702	-0.146161	0.68042	-0.749295	0.0887129	-0.109484	0.9426	-0.620704	0.132922	-0.0949098	0.931962	0.17069	0.818525	0.143836	0.8589
P60866	40S ribosomal protein S20	RPS20	0.212357	0.792358	0.341951	0.648398	-0.283995	0.786872	0.276757	0.856717	0.338872	0.496519	0.470478	0.40292	0.324086	0.686062	0.0417749	0.963402
P60900	Proteasome subunit alpha type-6	PSMA6	0.326343	0.531006	0.0853441	0.91141	0.0951705	0.934059	0.177206	0.900814	-0.179502	0.781519	0.225852	0.826158	-0.189729	0.802896	0.116523	0.875329
P60903	Protein S100-A10	S100A10	-1.8369	0.0107651	-2.07635	0.00273052	-1.21768	0.37732	-1.78669	0.215581	0.623346	0.581787	-1.12753	0.541172	-0.144728	0.93966	-1.93842	0.244926
P60953	Cell division control protein 42 homolog	CDC42	0.349789	0.113473	-0.46613	0.0672971	0.426109	0.0794951	-0.476878	0.0602216	0.116118	0.702341	0.504865	0.241631	0.145677	0.687505	0.533439	0.0905847
P60981	Destrin	DSTN	0.967163	0.0752448	0.458287	0.476739	1.07561	0.205267	0.579034	0.731094	0.00699586	0.994963	0.621257	0.630941	0.0301991	0.983099	1.0525	0.39529
P61006	Ras-related protein Rab-8A	RAB8A	0.456905	0.705247	0.514666	0.678973	0.331324	0.870936	0.310878	0.917539	-0.309052	0.720108	0.203933	0.795172	-0.412957	0.716478	0.162876	0.810457
P61009	Signal peptidase complex subunit 3	SPCS3	0.757648	0.415547	0.623334	0.585257	0.370087	0.87247	0.25468	0.9426	0.599554	0.29403	0.98655	0.185674	0.535376	0.560384	0.930888	0.16937
P61011	Signal recognition particle 54 kDa protein	SRP54	0.0165832	0.984485	0.154145	0.846854	-0.101021	0.934059	-0.0595747	0.975718	0.175229	0.705718	0.710896	0.0542746	0.294491	0.60256	0.374497	0.358134
P61018	Ras-related protein Rab-4B	RAB4B	-0.0899493	0.975129	-0.828396	0.707385	-0.285457	0.959086	-0.517652	0.9426	0.0442134	0.981218	0.295338	0.705357	0.0235901	0.990088	-0.00313202	0.997231
P61019	Ras-related protein Rab-2A	RAB2A	0.836334	0.084625	0.564317	0.340762	0.455455	0.456035	0.35181	0.758365	-0.426018	0.393022	0.0810409	0.943813	-0.256222	0.695993	0.231853	0.714599
P61020	Ras-related protein Rab-5B	RAB5B	0.266596	0.707356	-0.355956	0.599554	0.34757	0.752442	-0.328124	0.826156	-0.704578	0.256899	-0.331966	0.841696	-0.667257	0.485729	-0.261745	0.810457
P61026	Ras-related protein Rab-10	RAB10	0.192463	0.87567	-0.261514	0.828208	0.290355	0.870362	-0.0301479	0.991595	0.0351725	0.966274	0.0610029	0.895598	-0.264494	0.708466	0.0467108	0.933334
P61081	NEDD8-conjugating enzyme Ubc12	UBE2M	0.0570961	0.947597	-0.222671	0.740733	-0.0424585	0.977857	-0.147316	0.928211	0.316594	0.566889	0.278224	0.705357	0.371794	0.602629	0.23267	0.707699
P61086	Ubiquitin-conjugating enzyme E2 K	UBE2K	-0.118393	0.889348	-0.516679	0.384238	-0.0979558	0.943473	-0.229219	0.894898	0.129122	0.87783	-0.507229	0.663158	0.531051	0.623555	0.252545	0.821886
P61088	Ubiquitin-conjugating enzyme E2 N	UBE2N	-2.15685	0.000283283	-2.12916	0.000299861	-1.85443	0.00820531	-1.83575	0.0160714	0.644683	0.206507	-0.866942	0.174568	0.684858	0.445305	-0.836292	0.311873
P61106	Ras-related protein Rab-14	RAB14	0.298061	0.364465	0.179762	0.657603	-0.110541	0.880718	-0.105415	0.928211	0.145586	0.640083	0.044115	0.964765	0.143168	0.741675	-0.0453838	0.956399
P61158	Actin-related protein 3	ACTR3	-0.0369387	0.894813	-0.0596393	0.828208	-0.190451	0.495773	0.00505365	0.993404	-0.422467	0.206794	0.087766	0.929606	0.0498074	0.893857	0.255682	0.562909
P61160	Actin-related protein 2	ACTR2	0.137046	0.789551	0.200566	0.662944	0.156918	0.870362	0.341652	0.680378	-0.28936	0.629056	0.272493	0.838739	0.170361	0.772964	0.609545	0.237435
P61163	Alpha-centractin	ACTR1A	0.328705	0.148675	-0.0619351	0.835656	0.560527	0.242628	0.129266	0.903626	-0.294223	0.460387	0.61712	0.402969	-0.272533	0.691269	0.543379	0.378861
P61201	COP9 signalosome complex subunit 2	COPS2	0.202365	0.883237	0.196033	0.885285	-0.36341	0.870362	-0.504445	0.826156	-0.68787	0.430882	0.00897371	0.993269	-0.647116	0.560384	-0.0743461	0.963402
P61204	ADP-ribosylation factor 3	ARF3	-0.324333	0.426569	-0.188302	0.691335	-0.412015	0.398233	-0.14327	0.914854	-0.0674753	0.887083	0.314334	0.647756	0.119509	0.828547	0.385477	0.448929
P61221	ATP-binding cassette sub-family E member 1	ABCE1	0.0626037	0.903992	-0.265726	0.467804	-0.140298	0.877623	-0.245834	0.809229	-0.170074	0.743621	0.594731	0.48816	-0.307307	0.734333	0.159258	0.884577
P61224	Ras-related protein Rap-1b	RAP1B	-0.439005	0.219915	-0.353012	0.369718	-0.468069	0.512729	-0.108344	0.945464	0.404695	0.154069	-0.318192	0.629114	0.238552	0.734333	-0.282909	0.742636
P61225	Ras-related protein Rap-2b	RAP2B	0.701359	0.218564	-0.61386	0.363006	0.660947	0.373329	-0.787755	0.42018	-0.45384	0.522269	0.0953282	0.961112	-0.240266	0.818525	0.511073	0.687122
P61247	40S ribosomal protein S3a	RPS3A	-0.0119296	0.986569	0.362186	0.54965	-0.38091	0.552764	0.24397	0.868885	-0.353791	0.444796	0.113616	0.902405	-0.160931	0.848549	-0.0798651	0.949688
P61254	60S ribosomal protein L26	RPL26	-0.656605	0.357408	-0.0540779	0.976975	-0.834401	0.441035	-0.207486	0.950387	-0.998295	0.16215	-0.910231	0.437469	-0.77906	0.54073	-1.1358	0.311961
P61289	Proteasome activator complex subunit 3	PSME3	-0.0325326	0.98178	-0.197957	0.895239	-0.359165	0.869114	-0.269342	0.938747	-0.871447	0.318506	-0.675528	0.553708	-0.235881	0.833976	-0.371265	0.605502
P61313	60S ribosomal protein L15	RPL15	-0.683966	0.227493	-0.60986	0.399183	-0.804311	0.292081	-0.526452	0.728631	-0.00485108	0.994963	-0.522613	0.287052	0.0630011	0.924728	-0.645729	0.0900091
P61326	Protein mago nashi homolog	MAGOH	0.00936963	0.990904	-0.376864	0.651358	0.0886326	0.959086	-0.54584	0.653836	0.47133	0.444796	-0.416304	0.75361	0.473299	0.683017	0.474527	0.734922
P61353	60S ribosomal protein L27	RPL27	-0.142753	0.846871	0.427211	0.486091	-0.33042	0.747773	0.2299	0.872816	-0.595174	0.244534	-0.685809	0.488327	-0.353876	0.79142	-0.9947	0.474673
P61513	60S ribosomal protein L37a	RPL37A	-0.13501	0.904065	0.736445	0.365083	-0.337057	0.795714	0.357446	0.869513	-0.458423	0.564253	-0.230426	0.883431	-0.431308	0.743187	-0.443727	0.731516
P61586	Transforming protein RhoA	RHOA	-0.151631	0.836304	-0.557117	0.266935	-0.279717	0.795874	-0.509621	0.66316	0.290309	0.407582	0.437468	0.167722	0.438634	0.512555	0.474855	0.39783
P61604	10 kDa heat shock protein, mitochondrial	HSPE1	-2.3582	0.00155747	-2.46189	0.00112537	-2.36927	0.0130698	-2.54381	0.0160714	1.37918	0.121223	-1.56019	0.215404	1.2559	0.257134	-1.63205	0.0900091
P61626	Lysozyme C	LYZ	-0.111528	0.849983	-0.0849062	0.883977	-0.172308	0.864732	-0.190745	0.860148	0.262503	0.710444	0.0442394	0.979634	-0.0509966	0.936893	0.00636896	0.993995
P61758	Prefoldin subunit 3	VBP1	0.508855	0.585102	0.106758	0.937837	0.263062	0.889274	-0.243326	0.928211	-0.436125	0.566567	0.281553	0.811328	0.111729	0.930349	0.486315	0.676009
P61769	Beta-2-microglobulin	B2M	-0.603334	0.78933	0.073396	0.979079	-0.416359	0.902378	-0.106802	0.979396	-0.413928	0.764203	-1.00409	0.551635	0.196162	0.917962	-0.0196778	0.993742
P61923	Coatomer subunit zeta-1	COPZ1	0.246592	0.795619	0.359034	0.65405	0.104155	0.957636	-0.0191602	0.993404	0.138804	0.845026	0.771267	0.197923	0.593955	0.534179	1.50607	0.0947272
P61956	Small ubiquitin-related modifier 2	SUMO2	-0.671838	0.415547	-1.0029	0.256049	-0.51526	0.743014	-0.859567	0.631813	0.331091	0.685356	-0.262546	0.823744	0.0948968	0.941712	-0.186364	0.884388
P61960	Ubiquitin-fold modifier 1	UFM1	0.967947	0.0314848	0.591227	0.226161	0.594834	0.258339	0.33952	0.768061	-0.239263	0.609386	0.897196	0.065025	0.0713461	0.914258	0.942379	0.0712228
P61964	WD repeat-containing protein 5	WDR5	NA	NA	NA	NA	NA	NA	NA	NA	NA	NA	-0.445193	0.79505	NA	NA	NA	NA
P61978	Heterogeneous nuclear ribonucleoprotein K	HNRNPK	0.14673	0.664826	0.396612	0.189376	0.486427	0.178249	0.387679	0.400106	-0.45401	0.257328	-0.10445	0.919193	-0.397834	0.45591	0.183133	0.781877
P61981	14-3-3 protein gamma	YWHAG	0.172851	0.707356	-0.325485	0.370821	0.379398	0.270711	-0.0639239	0.9426	0.107254	0.849925	0.424463	0.647907	0.103915	0.857715	0.582372	0.333813
P62081	40S ribosomal protein S7	RPS7	-0.0811244	0.894052	0.10544	0.872773	-0.254828	0.540638	0.0778564	0.9426	-1.10209	0.0515585	-0.387582	0.745628	-0.746689	0.272087	-0.461626	0.600942
P62136	Serine/threonine-protein phosphatase PP1-alpha catalytic subunit	PPP1CA	-0.501564	0.0251852	-0.625095	0.00916808	-0.53946	0.0911702	-0.490731	0.219026	0.0263535	0.971244	-0.562516	0.505751	0.544484	0.0436576	-0.139763	0.512017
P62140	Serine/threonine-protein phosphatase PP1-beta catalytic subunit	PPP1CB	0.418492	0.891485	0.0928069	0.979666	0.642389	0.880718	0.425728	0.9426	NA	NA	NA	NA	NA	NA	NA	NA
P62191	26S proteasome regulatory subunit 4	PSMC1	-0.082408	0.868807	0.0265624	0.967487	-0.0104365	0.993916	0.109569	0.909454	-0.539277	0.187439	-0.32082	0.705357	-0.252147	0.700943	-0.119254	0.881067
P62195	26S proteasome regulatory subunit 8	PSMC5	-0.766219	0.032102	-0.568684	0.139655	-0.455316	0.398787	-0.317404	0.694629	-0.300353	0.390201	-0.507004	0.134635	-0.373918	0.466285	-0.574659	0.0946847
P62241	40S ribosomal protein S8	RPS8	-0.273389	0.691769	0.00443846	0.99674	-0.63193	0.168437	-0.187803	0.895317	-0.23851	0.618002	-0.0718968	0.905432	0.0882879	0.847435	-0.150276	0.676009
P62244	40S ribosomal protein S15a	RPS15A	-0.777488	0.133078	-0.624887	0.32628	-1.08971	0.150011	-0.568923	0.69349	0.537004	0.210209	0.106575	0.84708	0.75876	0.293504	0.192838	0.694891
P62258	14-3-3 protein epsilon	YWHAE	0.729589	0.00802182	0.150975	0.696405	0.626794	0.102514	0.0742218	0.9426	-0.805527	0.0233017	0.580896	0.347145	-0.55828	0.205858	0.635417	0.205669
P62266	40S ribosomal protein S23	RPS23	0.130627	0.918705	0.202587	0.886909	-0.358124	0.870362	-0.0571684	0.984373	0.409578	0.566174	0.168808	0.854378	0.831351	0.43034	-0.160508	0.891581
P62269	40S ribosomal protein S18	RPS18	-0.129651	0.890441	0.227433	0.779172	-0.223989	0.880718	0.32177	0.844979	-0.42988	0.444796	0.55504	0.481276	-0.540343	0.446012	0.423707	0.481875
P62273	40S ribosomal protein S29	RPS29	0.284147	0.905987	1.0891	0.601733	0.0957164	0.989107	1.03553	0.804846	-0.322042	0.856494	0.86001	0.735959	-0.571255	0.818525	0.64878	0.810457
P62277	40S ribosomal protein S13	RPS13	-0.168171	0.707356	0.00216455	0.996749	-0.321323	0.617442	0.0174344	0.991595	-0.212387	0.53338	0.462118	0.2804	-0.342899	0.54073	0.165147	0.766831
P62280	40S ribosomal protein S11	RPS11	0.18067	0.702272	0.454603	0.300361	-0.158892	0.838128	0.394616	0.529656	-0.537791	0.153841	-0.198379	0.814318	-0.385499	0.698184	-0.666897	0.516698
P62304	Small nuclear ribonucleoprotein E	SNRPE	-0.424894	0.664826	-0.818711	0.293986	-0.183009	0.932567	-0.584098	0.73569	0.537134	0.388255	-0.262787	0.679145	0.246968	0.833545	-0.231853	0.821472
P62306	Small nuclear ribonucleoprotein F	SNRPF	-1.0901	0.757162	-0.776472	0.8513	-0.652159	0.934059	-0.508497	0.964556	1.19084	0.457276	0.62804	0.762665	0.614403	0.828547	NA	NA
P62308	Small nuclear ribonucleoprotein G	SNRPG	-0.281591	0.831116	-0.381146	0.755446	0.0472038	0.99379	-0.222231	0.945464	-0.150403	0.854992	-0.197603	0.815336	-0.770094	0.392829	-0.340355	0.34589
P62316	Small nuclear ribonucleoprotein Sm D2	SNRPD2	0.193782	0.74807	0.114359	0.878286	0.454112	0.27603	0.198453	0.866553	-0.483629	0.194146	-0.423062	0.278249	-0.918977	0.0569809	-0.377045	0.368553
P62318	Small nuclear ribonucleoprotein Sm D3	SNRPD3	-0.043105	0.974624	-0.0870729	0.955658	0.248436	0.878431	0.0155994	0.993404	-0.35567	0.641238	0.223474	0.799519	-0.762688	0.3541	0.29056	0.687436
P62328	Thymosin beta-4	TMSB4X	0.894235	0.677883	0.582076	0.782417	0.903643	0.821653	0.961612	0.826156	-0.7814	0.63942	NA	NA	-0.965486	0.725963	NA	NA
P62330	ADP-ribosylation factor 6	ARF6	-0.0152198	0.983361	-0.911997	0.00620985	-0.154811	0.90634	-1.00631	0.109646	-0.538223	0.14761	-0.212033	0.828744	-0.450723	0.534179	-0.665461	0.288197
P62424	60S ribosomal protein L7a	RPL7A	-0.0295914	0.975129	0.613825	0.356114	-0.278088	0.856312	0.474521	0.759335	-0.36165	0.463959	-0.13004	0.863105	-0.477447	0.65766	-0.660112	0.463845
P62491	Ras-related protein Rab-11A	RAB11A	1.0571	0.473325	0.819304	0.634983	0.238878	0.934059	-0.186057	0.959935	NA	NA	NA	NA	NA	NA	NA	NA
P62495	Eukaryotic peptide chain release factor subunit 1	ETF1	-0.207434	0.846318	-0.24663	0.809564	-0.26017	0.870936	-0.192554	0.934568	-0.0672665	0.95257	0.457013	0.625945	0.376524	0.744238	0.826754	0.299643
P62633	Cellular nucleic acid-binding protein	CNBP	-0.520468	0.372756	-0.373123	0.601733	0.011089	0.993916	0.211788	0.889472	-0.381187	0.525065	-0.926652	0.170181	-0.345162	0.802369	-0.490972	0.71967
P62701	40S ribosomal protein S4, X isoform	RPS4X	0.0280136	0.975321	0.13923	0.871452	-0.258382	0.821653	0.144041	0.9426	-0.169706	0.754755	0.167251	0.830997	-0.0303429	0.972315	-0.0605237	0.963402
P62714	Serine/threonine-protein phosphatase 2A catalytic subunit beta isoform	PPP2CB	0.332138	0.325142	0.437431	0.166656	0.169292	0.811877	0.197733	0.826156	-1.11675	0.0105644	0.179713	0.823111	-0.628804	0.238188	0.443011	0.481875
P62745	Rho-related GTP-binding protein RhoB	RHOB	NA	NA	NA	NA	NA	NA	NA	NA	NA	NA	NA	NA	NA	NA	NA	NA
P62750	60S ribosomal protein L23a	RPL23A	-0.885251	0.116306	-0.00194491	0.999034	-1.3916	0.0712568	-0.70166	0.657747	-0.420774	0.514186	-0.410905	0.713996	-0.291436	0.828547	-1.18749	0.304522
P62753	40S ribosomal protein S6	RPS6	-0.23697	0.373111	0.0835969	0.85788	-0.709129	0.292081	-0.17382	0.928211	1.78339e-05	0.999879	-0.0440888	0.929214	0.613028	0.347264	-0.0807044	0.845775
P62805	Histone H4	H4C1	3.62018	0.00128091	3.22131	0.00398463	3.36173	0.106383	2.64326	0.302961	0.40524	0.78178	3.88439	0.0168532	-0.853874	0.74476	1.34456	0.573913
P62820	Ras-related protein Rab-1A	RAB1A	-0.0361831	0.970386	0.64177	0.292275	-0.139178	0.920256	0.569287	0.57261	-0.146912	0.853578	-0.25538	0.816368	-0.162214	0.87553	-0.194875	0.8589
P62829	60S ribosomal protein L23	RPL23	0.108789	0.905922	0.569058	0.454996	0.056527	0.972192	0.605265	0.660113	-0.675524	0.371265	0.076023	0.966837	-0.411033	0.744238	-0.14247	0.938611
P62834	Ras-related protein Rap-1A	RAP1A	-0.548033	0.388554	-0.878912	0.137132	-0.668344	0.270711	-0.888486	0.253585	0.362444	0.472008	-0.749283	0.153421	0.0606843	0.941712	-0.78787	0.344052
P62841	40S ribosomal protein S15	RPS15	-0.227407	0.776534	0.0956804	0.931876	-0.32541	0.738772	-0.0553528	0.975718	-1.10408	0.188361	-0.725815	0.659444	-0.249886	0.807789	-0.252176	0.821095
P62851	40S ribosomal protein S25	RPS25	-0.360173	0.741331	0.0480169	0.979666	-0.645465	0.69258	-0.185978	0.952775	-0.509271	0.466555	-0.0701062	0.958414	-0.337385	0.79451	-0.50363	0.550971
P62854	40S ribosomal protein S26	RPS26	-0.894946	0.379575	-0.387989	0.795827	-1.24431	0.158233	-0.661666	0.707893	0.299326	0.744908	-0.0059596	0.993269	0.371901	0.786203	-0.998859	0.386011
P62857	40S ribosomal protein S28	RPS28	-0.449861	0.106731	0.029032	0.965785	-0.638715	0.095709	-0.217732	0.830007	-0.0743728	0.890312	-0.153236	0.900688	0.129718	0.899639	-0.24764	0.854325
P62873	Guanine nucleotide-binding protein G(I)/G(S)/G(T) subunit beta-1	GNB1	-0.505567	0.56722	-0.675926	0.380284	-0.680448	0.349034	-0.96727	0.232181	0.115212	0.856494	-0.379714	0.281246	0.471172	0.342787	0.122069	0.81562
P62879	Guanine nucleotide-binding protein G(I)/G(S)/G(T) subunit beta-2	GNB2	0.281655	0.564096	-0.180498	0.760952	0.1047	0.932395	-0.1919	0.889472	-0.235251	0.464587	0.0161042	0.979634	-0.243725	0.652305	0.0040452	0.993714
P62888	60S ribosomal protein L30	RPL30	-0.372936	0.121769	-0.34028	0.209484	-0.417612	0.195014	-0.149577	0.869513	0.395439	0.264434	-0.111185	0.907793	0.335994	0.625638	-0.125523	0.905926
P62899	60S ribosomal protein L31	RPL31	-0.394516	0.644387	0.265553	0.786538	-0.226747	0.853107	0.321787	0.826156	0.213145	0.765267	-0.055131	0.961138	-0.116492	0.907769	-0.494795	0.56866
P62906	60S ribosomal protein L10a	RPL10A	-0.549713	0.195451	-0.531543	0.248693	-0.962806	0.10384	-0.592771	0.540141	0.0977406	0.741716	-0.0719418	0.891716	0.243672	0.695993	-0.398444	0.470557
P62917	60S ribosomal protein L8	RPL8	-0.0580012	0.905922	0.672537	0.180992	0.0421985	0.959086	0.641494	0.336116	-0.741244	0.12289	-0.444385	0.713277	-0.77509	0.479345	-0.883253	0.482789
P62937	Peptidyl-prolyl cis-trans isomerase A	PPIA	-2.05717	0.00951981	-2.1477	0.00745568	-1.76773	0.0202149	-2.03574	0.0106446	0.257403	0.78318	-1.40243	0.146618	0.442505	0.659035	-1.24791	0.171191
P62979	Ubiquitin-40S ribosomal protein S27a	RPS27A	1.15146	0.000124606	1.15261	8.98323e-05	1.59314	0.00378205	1.32074	0.030926	-0.576066	0.128355	0.826208	0.287886	-0.602588	0.420846	1.26846	0.129587
P62987	Ubiquitin-60S ribosomal protein L40	UBA52	-0.130941	0.927224	0.512777	0.780245	-0.216949	0.934059	0.325485	0.934261	0.959416	0.198397	0.3976	0.628957	0.702477	0.65766	0.439829	0.784762
P62993	Growth factor receptor-bound protein 2	GRB2	-0.569957	0.234555	-1.04684	0.0163372	-0.463064	0.617423	-0.759257	0.247122	0.015069	0.981223	-0.0960543	0.929214	-0.345637	0.722796	-0.301865	0.777433
P62995	Transformer-2 protein homolog beta	TRA2B	-0.888375	0.224333	-1.352	0.0716489	0.0328269	0.993916	-0.748407	0.691246	1.32592	0.101441	-1.12674	0.525376	0.413373	0.801504	NA	NA
P63000	Ras-related C3 botulinum toxin substrate 1	RAC1	0.42706	0.72997	-0.15012	0.926536	0.588352	0.722737	0.0371349	0.991595	-0.246169	0.813113	0.85793	0.61196	-0.440697	0.770011	0.758885	0.656487
P63010	AP-2 complex subunit beta	AP2B1	0.0865045	0.855521	0.402469	0.237621	-0.0502477	0.960738	0.183772	0.887205	0.0409858	0.927608	-0.244343	0.704164	0.343302	0.534179	-0.0394355	0.963402
P63104	14-3-3 protein zeta/delta	YWHAZ	0.464843	0.209443	0.417471	0.293986	0.252514	0.587322	0.385048	0.469968	-0.372042	0.441654	0.692719	0.337262	-0.0589932	0.934821	0.775012	0.238647
P63151	Serine/threonine-protein phosphatase 2A 55 kDa regulatory subunit B alpha isoform	PPP2R2A	-0.392748	0.867219	0.195926	0.947665	-0.490957	0.900353	0.391171	0.945464	-0.146546	0.916637	0.0368379	0.979788	0.0275435	0.987152	-0.0533409	0.969625
P63167	Dynein light chain 1, cytoplasmic	DYNLL1	-0.993445	0.0428276	-0.350746	0.726302	-0.441165	0.630685	-0.21615	0.940458	-0.570211	0.409023	-0.687256	0.578966	-0.77768	0.493873	-1.08979	0.363477
P63172	Dynein light chain Tctex-type 1	DYNLT1	-0.19562	0.901556	-0.836304	0.447483	-0.12955	0.965149	-0.231776	0.952322	1.07631	0.216554	0.334778	0.863105	1.45736	0.340434	0.81267	0.628397
P63173	60S ribosomal protein L38	RPL38	-0.4207	0.553945	-0.0231764	0.988049	-0.637052	0.335752	-0.0693988	0.975718	0.42872	0.360791	0.200501	0.531734	0.590662	0.257134	0.167974	0.570876
P63218	Guanine nucleotide-binding protein G(I)/G(S)/G(O) subunit gamma-5	GNG5	-2.61375	0.00067339	-2.89902	0.000395552	-2.52943	0.0218244	-2.74092	0.0213263	1.4004	0.0853057	-1.65049	0.147071	0.857329	0.534179	-2.42503	0.0588856
P63220	40S ribosomal protein S21	RPS21	-0.374795	0.470817	0.0412697	0.965252	-0.437561	0.660531	0.033206	0.986982	-0.342746	0.492984	-0.46097	0.585478	-0.678354	0.440411	-1.05862	0.195575
P63241	Eukaryotic translation initiation factor 5A-1	EIF5A	0.495061	0.507414	-0.0557133	0.955658	0.76247	0.243891	0.614341	0.18089	-0.00104984	0.999599	0.558794	0.495072	0.193219	0.475839	0.831006	0.280941
P63244	Receptor of activated protein C kinase 1	RACK1	-0.0218991	0.968283	0.205136	0.694793	-0.334878	0.429557	0.253747	0.785096	-0.377352	0.31793	-0.0526855	0.956593	0.0168946	0.968931	-0.0656663	0.838596
P63279	SUMO-conjugating enzyme UBC9	UBE2I	-0.730296	0.443207	-0.681833	0.477628	-0.303362	0.880166	-0.645407	0.707893	0.751416	0.3326	-0.316237	0.770662	0.513261	0.697018	-0.110487	0.951354
P67775	Serine/threonine-protein phosphatase 2A catalytic subunit alpha isoform	PPP2CA	0.21472	0.895803	0.388431	0.785143	0.0616732	0.983589	0.272987	0.928211	-0.164628	0.897173	0.0318489	0.978864	0.257413	0.828547	0.367104	0.0472116
P67809	Y-box-binding protein 1	YBX1	-0.172352	0.884477	0.453722	0.591797	-0.0878418	0.967993	0.413456	0.852247	-0.311346	0.685356	-0.736177	0.450654	0.0283248	0.978321	-0.896971	0.130262
P67870	Casein kinase II subunit beta	CSNK2B	-0.919305	0.43294	-0.954906	0.413502	-0.846193	0.430305	-0.68829	0.687236	NA	NA	NA	NA	NA	NA	NA	NA
P67936	Tropomyosin alpha-4 chain	TPM4	0.876278	0.513009	0.103514	0.957701	0.894124	0.68209	0.560742	0.877361	0.638611	0.605137	0.770545	0.629114	0.911658	0.727612	NA	NA
P68032	Actin, alpha cardiac muscle 1	ACTC1	0.0331918	0.945445	0.101422	0.844312	-0.0677769	0.935407	0.0975977	0.9426	-0.968308	0.428369	-0.794195	0.762452	0.0238511	0.985261	-0.137525	0.941199
P68036	Ubiquitin-conjugating enzyme E2 L3	UBE2L3	-0.35977	0.593129	-0.505405	0.387876	-0.422081	0.597231	-0.547144	0.57261	-0.500476	0.339193	-0.295918	0.755684	-0.444962	0.563303	-0.576793	0.394545
P68104	Elongation factor 1-alpha 1	EEF1A1	-0.0888396	0.905193	0.400939	0.518277	-0.00612446	0.993916	0.55585	0.53489	-0.944397	0.128355	0.233483	0.900688	-0.46395	0.659865	0.45446	0.724937
P68366	Tubulin alpha-4A chain	TUBA4A	-0.154416	0.867219	0.0113937	0.992482	0.121557	0.934059	0.300695	0.859558	-0.801283	0.231395	0.0270467	0.984807	-0.582184	0.501898	0.0635042	0.963402
P68371	Tubulin beta-4B chain	TUBB4B	-0.200498	0.401918	-0.434742	0.0252656	-0.114647	0.85205	-0.32591	0.523604	-0.699039	0.132242	-0.311701	0.79505	-0.0937775	0.886074	-0.0781899	0.933669
P68402	Platelet-activating factor acetylhydrolase IB subunit beta	PAFAH1B2	-1.26591	0.589591	-0.563246	0.885285	-1.14396	0.740769	0.0374939	0.996768	-2.02086	0.164369	-1.75492	0.35841	-2.64468	0.205858	NA	NA
P68431	Histone H3.1	H3C1	2.91437	0.0238446	2.81668	0.0379728	2.32377	0.354502	2.12908	0.53489	0.398094	0.849925	3.69581	0.0969483	-1.19166	0.687505	0.882087	0.71967
P69905	Hemoglobin subunit alpha	HBA1	2.55323	0.00490039	2.60167	0.0062722	1.85108	0.270711	1.70052	0.45185	-2.69284	0.00797079	0.764686	0.643167	-2.81171	0.0588425	-0.319126	0.779328
P78318	Immunoglobulin-binding protein 1	IGBP1	-1.13013	0.264551	-1.09316	0.370553	-1.12347	0.631161	-0.673997	0.860148	0.402637	0.748227	-0.968786	0.679639	-0.418595	0.80986	NA	NA
P78324	Tyrosine-protein phosphatase non-receptor type substrate 1	SIRPA	0.0055435	0.993397	0.635436	0.142893	0.660747	0.117574	0.708319	0.267682	0.310875	0.564253	-0.0587867	0.966684	0.218139	0.735779	0.33646	0.731945
P78347	General transcription factor II-I	GTF2I	0.508801	0.906716	-0.0738957	0.988472	NA	NA	NA	NA	-1.66782	0.196913	-0.776416	0.0662704	NA	NA	NA	NA
P78356	Phosphatidylinositol 5-phosphate 4-kinase type-2 beta	PIP4K2B	NA	NA	NA	NA	NA	NA	NA	NA	NA	NA	NA	NA	NA	NA	NA	NA
P78371	T-complex protein 1 subunit beta	CCT2	0.19636	0.357509	-0.0544688	0.859491	0.0278226	0.960738	0.0295411	0.975718	-0.617572	0.0729342	-0.0389962	0.966684	-0.397295	0.399014	-0.0869566	0.916671
P78417	Glutathione S-transferase omega-1	GSTO1	0.284699	0.60135	1.02548	0.0619059	0.0829027	0.959086	0.848985	0.491467	-0.734265	0.171642	0.233893	0.889441	-0.170835	0.843536	0.333804	0.71967
P78527	DNA-dependent protein kinase catalytic subunit	PRKDC	-0.244508	0.535759	-0.12381	0.785143	-0.254691	0.507604	-0.19219	0.771459	0.0706624	0.869122	-0.396303	0.463484	-0.0678587	0.889697	-0.292396	0.570876
P78537	Biogenesis of lysosome-related organelles complex 1 subunit 1	BLOC1S1	-1.6588	0.479966	-1.43426	0.56275	-1.49892	0.619445	-1.37595	0.743237	-0.628205	0.774988	-0.753444	0.705357	-0.830629	0.727612	-0.487319	0.759888
P80217	Interferon-induced 35 kDa protein	IFI35	-0.457941	0.606686	-0.505343	0.547103	-0.682653	0.497712	-0.565505	0.680622	-0.205453	0.809514	0.269633	0.84993	0.0364709	0.983099	0.589403	0.694909
P80294	Metallothionein-1H	MT1H	NA	NA	NA	NA	NA	NA	NA	NA	NA	NA	NA	NA	NA	NA	NA	NA
P80297	Metallothionein-1X	MT1X	NA	NA	NA	NA	NA	NA	NA	NA	NA	NA	-0.967646	0.204711	NA	NA	NA	NA
P80511	Protein S100-A12	S100A12	NA	NA	NA	NA	NA	NA	NA	NA	NA	NA	NA	NA	NA	NA	NA	NA
P80723	Brain acid soluble protein 1	BASP1	0.832609	0.472907	-0.540414	0.760952	2.24253	0.0578053	1.35004	0.367844	0.0722878	0.97538	1.08443	0.646326	-0.320386	0.886074	1.34961	0.600942
P82933	28S ribosomal protein S9, mitochondrial	MRPS9	NA	NA	NA	NA	NA	NA	NA	NA	NA	NA	-0.425807	0.907793	NA	NA	0.109954	0.968466
P83111	Serine beta-lactamase-like protein LACTB, mitochondrial	LACTB	-0.031305	0.973015	-0.137559	0.880223	-0.0445634	0.978999	-0.234412	0.883768	0.99089	0.0729342	-0.475607	0.645722	0.828696	0.181288	-0.179352	0.801045
P83731	60S ribosomal protein L24	RPL24	-0.385017	0.792358	0.265441	0.870174	-0.763913	0.621086	-0.111032	0.975718	0.774188	0.28137	0.125455	0.864281	1.14588	0.248465	0.018183	0.981758
P84077	ADP-ribosylation factor 1	ARF1	-1.00357	0.454676	-0.893961	0.558917	-0.465209	0.883637	-0.977555	0.766692	0.50136	0.610266	-0.642238	0.526337	0.86111	0.475665	-0.137048	0.876016
P84085	ADP-ribosylation factor 5	ARF5	-0.485156	0.372773	-0.709132	0.189376	-0.352176	0.586752	-0.538436	0.532159	-0.21685	0.735515	0.116087	0.862208	-0.794933	0.186127	-0.593176	0.0750074
P84095	Rho-related GTP-binding protein RhoG	RHOG	0.319509	0.526944	-0.551271	0.223299	0.364835	0.624968	-0.653967	0.33053	-0.670378	0.0887273	-0.0714945	0.922033	-0.481847	0.475665	0.0905175	0.917233
P84098	60S ribosomal protein L19	RPL19	-0.896879	0.148455	-0.363263	0.686082	-0.887994	0.509083	-0.769419	0.667738	-0.200092	0.817105	-1.31065	0.199116	0.50154	0.695993	-1.09638	0.253603
P84101	Small EDRK-rich factor 2	SERF2	-0.125983	0.884477	1.0578	0.0927956	-0.988181	0.430305	0.560933	0.803931	-0.759402	0.179911	0.518424	0.595669	-0.670567	0.480175	-0.919085	0.0398532
P84103	Serine/arginine-rich splicing factor 3	SRSF3	-1.06483	0.25187	-0.941815	0.356114	-0.108067	0.900353	0.161411	0.877361	-0.393513	0.775036	-1.12053	0.531734	-1.49381	0.292947	-1.53403	0.358534
P84243	Histone H3.3	H3-3A	3.34842	0.0560609	3.0061	0.106037	2.49619	0.509083	2.30617	0.665588	-0.285721	0.928062	NA	NA	-1.03965	0.80422	NA	NA
P98082	Disabled homolog 2	DAB2	-0.957519	0.012014	-2.06406	0.00102967	-0.963249	0.216615	-2.02113	0.0709649	-0.140806	0.76531	-0.689082	0.146618	-0.444913	0.569305	-1.14809	0.0363806
P98171	Rho GTPase-activating protein 4	ARHGAP4	0.220535	0.838715	-1.58341	0.0136983	0.668475	0.705656	-1.22813	0.462372	0.94917	0.197406	0.818172	0.643167	0.471603	0.791342	0.716641	0.663625
P98175	RNA-binding protein 10	RBM10	NA	NA	NA	NA	NA	NA	NA	NA	NA	NA	0.820061	0.69924	NA	NA	NA	NA
P98179	RNA-binding protein 3	RBM3	1.24678	0.00177273	1.53422	0.00333035	1.63749	0.0013536	1.54605	0.011597	-0.52171	0.253349	0.902081	0.180149	-0.438287	0.380976	1.07253	0.0472116
Q00013	55 kDa erythrocyte membrane protein	MPP1	2.01987	2.28279e-05	0.688748	0.0660487	1.64348	0.0052829	0.268026	0.764106	-0.0721722	0.906052	1.9859	0.00840324	0.221088	0.68912	1.7542	0.00156949
Q00059	Transcription factor A, mitochondrial	TFAM	2.55278	0.129891	2.88117	0.0927956	2.38917	0.250946	2.24025	0.379665	-0.800206	0.577112	0.327171	0.900688	-1.60848	0.381699	NA	NA
Q00169	Phosphatidylinositol transfer protein alpha isoform	PITPNA	0.667987	0.305923	0.102336	0.913883	0.758357	0.407842	0.176429	0.934568	-0.578816	0.28137	0.347195	0.73396	-0.401416	0.65075	0.475589	0.564878
Q00325	Phosphate carrier protein, mitochondrial	SLC25A3	0.489605	0.531337	0.380753	0.672575	0.034231	0.991544	0.0389393	0.984719	0.138651	0.854992	-0.291908	0.757615	-0.154807	0.850142	-0.633351	0.280789
Q00535	Cyclin-dependent-like kinase 5	CDK5	0.0377355	0.969384	0.547758	0.625426	NA	NA	NA	NA	NA	NA	NA	NA	NA	NA	NA	NA
Q00577	Transcriptional activator protein Pur-alpha	PURA	0.19963	0.958287	0.192973	0.965785	0.24706	0.977857	0.0140831	0.997949	-1.34399	0.43796	0.190865	0.929214	-1.94962	0.39768	NA	NA
Q00653	Nuclear factor NF-kappa-B p100 subunit	NFKB2	-0.928949	0.253744	-0.949087	0.365833	0.632512	0.18533	-0.167921	0.900814	-0.0293169	0.977412	0.721742	0.226744	-0.117391	0.886074	1.81418	0.0472116
Q00688	Peptidyl-prolyl cis-trans isomerase FKBP3	FKBP3	0.685138	0.385685	0.813666	0.226658	0.333978	0.779446	0.39031	0.687236	-0.700945	0.28137	0.144411	0.915491	-0.436632	0.517496	-0.116653	0.921603
Q00722	1-phosphatidylinositol 4,5-bisphosphate phosphodiesterase beta-2	PLCB2	-0.604585	0.121906	-0.358495	0.498122	-0.830944	0.138632	-0.241845	0.83156	-0.172686	0.741716	-0.298908	0.73396	-0.202747	0.780504	-0.664824	0.302531
Q00765	Receptor expression-enhancing protein 5	REEP5	0.399476	0.585228	0.31495	0.683427	0.120256	0.934059	0.0572842	0.978383	0.380617	0.530691	-0.537645	0.565222	0.346977	0.695993	-0.699755	0.299643
Q00796	Sorbitol dehydrogenase	SORD	0.891431	0.0324612	0.446848	0.389445	0.718705	0.160408	0.272069	0.826156	-0.766738	0.236225	0.281756	0.813794	-0.638748	0.481142	0.275008	0.759888
Q00839	Heterogeneous nuclear ribonucleoprotein U	HNRNPU	0.424087	0.443207	0.682959	0.170127	0.488354	0.5173	0.206417	0.889472	-0.119662	0.809309	0.200138	0.717835	-0.479984	0.420846	0.0912002	0.881067
Q01081	Splicing factor U2AF 35 kDa subunit	U2AF1	-0.829154	0.585228	-0.81585	0.601733	0.409749	0.765807	0.170204	0.9426	-0.381645	0.79909	-0.914654	0.581378	-1.00819	0.520827	-0.398942	0.8589
Q01082	Spectrin beta chain, non-erythrocytic 1	SPTBN1	NA	NA	NA	NA	NA	NA	NA	NA	-0.00254232	0.999599	0.0913859	0.966684	NA	NA	NA	NA
Q01085	Nucleolysin TIAR	TIAL1	0.366353	0.612852	-0.222673	0.839844	0.315107	0.842358	-0.206664	0.9426	NA	NA	NA	NA	NA	NA	NA	NA
Q01105	Protein SET	SET	0.0414118	0.976894	-0.509197	0.612199	0.459291	0.776666	-0.23349	0.941557	-0.357102	0.712533	0.0478391	0.979634	-0.401034	0.79451	0.499594	0.742636
Q01432	AMP deaminase 3	AMPD3	-1.61081	0.0101654	-1.36638	0.0537834	-0.767362	0.398787	-0.493939	0.758989	-0.296206	0.748775	-1.18142	0.204312	-0.548066	0.697018	-0.711483	0.418067
Q01433	AMP deaminase 2	AMPD2	-0.54209	0.527605	0.259082	0.83075	-0.710203	0.503461	0.260683	0.928211	0.0876958	0.952599	-0.916916	0.658701	-0.360215	0.849157	-2.39309	0.237192
Q01459	Di-N-acetylchitobiase	CTBS	1.76562	0.00319972	0.869626	0.34172	1.85378	0.0202149	0.789147	0.596279	0.746498	0.140963	0.258898	0.770662	0.565225	0.523396	0.389881	0.676009
Q01469	Fatty acid-binding protein 5	FABP5	1.07777	0.0283094	2.14304	0.000775926	0.234931	0.892346	1.77143	0.0972028	-1.43222	0.103192	0.953514	0.586287	-0.486308	0.744038	1.14112	0.376151
Q01518	Adenylyl cyclase-associated protein 1	CAP1	-0.073567	0.897708	-0.137923	0.800366	-0.2508	0.692701	-0.114468	0.928211	-0.500818	0.236275	0.239755	0.840855	-0.108949	0.847435	0.236744	0.782664
Q01581	Hydroxymethylglutaryl-CoA synthase, cytoplasmic	HMGCS1	NA	NA	NA	NA	NA	NA	NA	NA	NA	NA	NA	NA	NA	NA	NA	NA
Q01813	ATP-dependent 6-phosphofructokinase, platelet type	PFKP	-1.30227	0.00343796	-0.576895	0.197175	-1.11411	0.0823876	-0.212327	0.887277	-0.977295	0.0227018	-1.49899	0.0463512	-0.991913	0.161831	-1.85329	0.0168251
Q02083	N-acylethanolamine-hydrolyzing acid amidase	NAAA	NA	NA	NA	NA	NA	NA	NA	NA	-0.439514	0.69258	0.11678	0.955592	-0.896043	0.65766	NA	NA
Q02218	2-oxoglutarate dehydrogenase, mitochondrial	OGDH	-0.0048562	0.9931	-0.31058	0.399225	0.28637	0.784537	0.211202	0.889472	0.30774	0.492984	-0.763176	0.310262	-0.106812	0.895749	-0.80777	0.253603
Q02252	Methylmalonate-semialdehyde dehydrogenase [acylating], mitochondrial	ALDH6A1	0.210803	0.934404	-0.817865	0.67241	0.241016	0.959086	-0.635056	0.904059	-0.847163	0.465593	0.516291	0.713277	-1.04031	0.549325	0.732088	0.45597
Q02318	Sterol 26-hydroxylase, mitochondrial	CYP27A1	1.03998	0.0733364	2.9295	0.000150657	0.341188	0.853107	1.98468	0.0349319	-0.344933	0.634234	-0.0500649	0.978864	0.0615369	0.958776	-0.145694	0.917233
Q02338	D-beta-hydroxybutyrate dehydrogenase, mitochondrial	BDH1	NA	NA	NA	NA	NA	NA	NA	NA	0.154517	0.869122	-1.0873	0.0818117	NA	NA	-1.05751	0.200079
Q02543	60S ribosomal protein L18a	RPL18A	-0.145038	0.884477	0.364832	0.673418	-0.313304	0.821653	0.212825	0.928211	-0.0739372	0.905261	0.0236825	0.956593	-0.109066	0.912738	-0.566796	0.427766
Q02750	Dual specificity mitogen-activated protein kinase kinase 1	MAP2K1	-0.380546	0.807108	-0.425991	0.780245	0.173605	0.943473	-0.196497	0.950406	-0.747344	0.359374	-0.395759	0.629056	-0.475682	0.65766	-0.110278	0.874078
Q02790	Peptidyl-prolyl cis-trans isomerase FKBP4	FKBP4	-1.16314	0.00167784	-0.838753	0.0175923	-0.412599	0.503461	-0.230119	0.846006	-0.9346	0.046358	-0.556979	0.558972	-0.980599	0.303611	-0.149788	0.933334
Q02809	Procollagen-lysine,2-oxoglutarate 5-dioxygenase 1	PLOD1	-0.797316	0.264551	-1.35617	0.0570596	-1.2765	0.178249	-1.56507	0.163608	0.0929177	0.89355	-1.1686	0.0300523	-0.0813537	0.930349	-1.94439	0.0115611
Q02818	Nucleobindin-1	NUCB1	NA	NA	NA	NA	NA	NA	NA	NA	0.942482	0.470999	NA	NA	NA	NA	NA	NA
Q02878	60S ribosomal protein L6	RPL6	-0.213533	0.645223	0.307728	0.569857	-0.103207	0.871025	0.435065	0.524603	-0.281123	0.464587	-0.35059	0.636253	-0.582425	0.519999	-0.830517	0.416709
Q02880	DNA topoisomerase 2-beta	TOP2B	NA	NA	NA	NA	NA	NA	NA	NA	NA	NA	NA	NA	NA	NA	NA	NA
Q02978	Mitochondrial 2-oxoglutarate/malate carrier protein	SLC25A11	-0.424025	0.39516	-0.189392	0.805967	-0.209227	0.765807	-0.0511891	0.975718	1.32268	0.0124938	-0.49666	0.455013	0.800956	0.15112	-0.445194	0.506826
Q03169	Tumor necrosis factor alpha-induced protein 2	TNFAIP2	1.37189	0.123102	0.224454	0.886598	2.42075	0.0433687	0.0758503	0.975718	-0.405436	0.627727	0.107872	0.94161	-0.441911	0.634277	1.03959	0.280941
Q03252	Lamin-B2	LMNB2	1.1658	0.00840975	0.518019	0.359319	1.30971	0.040134	0.341583	0.809864	-0.108305	0.88059	0.477689	0.713277	-0.25317	0.802896	0.634657	0.550971
Q03405	Urokinase plasminogen activator surface receptor	PLAUR	-1.98911	0.0026292	-0.313173	0.709127	1.18509	0.133192	2.43326	0.011597	0.42713	0.52972	-1.75796	0.0439262	-0.0918886	0.899716	0.715744	0.177109
Q03518	Antigen peptide transporter 1	TAP1	-1.11899	0.129275	-0.575321	0.482693	-0.98791	0.333862	-0.423336	0.826156	0.427092	0.449452	-1.21692	0.0109458	0.323807	0.740227	-0.779923	0.181718
Q03519	Antigen peptide transporter 2	TAP2	-1.04563	0.116029	-0.341956	0.678973	-1.02812	0.475773	0.143334	0.967757	0.49711	0.371265	-0.872695	0.463484	0.521303	0.743187	-0.142974	0.955812
Q04323	UBX domain-containing protein 1	UBXN1	0.739587	0.313847	0.393567	0.690386	0.893752	0.487123	0.458316	0.869357	-0.213208	0.823792	0.927742	0.402969	-0.407832	0.74476	0.758664	0.311873
Q04446	1,4-alpha-glucan-branching enzyme	GBE1	0.756337	0.146755	0.892386	0.0840448	0.506713	0.635457	0.653115	0.582782	0.0375656	0.966696	0.17858	0.919161	0.779575	0.347264	0.266854	0.841099
Q04637	Eukaryotic translation initiation factor 4 gamma 1	EIF4G1	-0.364038	0.255822	0.33303	0.401564	-0.455566	0.380487	0.299722	0.680622	-0.287342	0.36359	-0.0903358	0.902405	-0.111226	0.828547	-0.153614	0.75225
Q04760	Lactoylglutathione lyase	GLO1	-0.898646	0.00279743	-1.20642	0.000585445	-0.552091	0.216671	-0.970698	0.0763665	0.0466286	0.914016	-0.288191	0.705357	-0.0854783	0.930349	-0.56619	0.570876
Q04837	Single-stranded DNA-binding protein, mitochondrial	SSBP1	-0.350835	0.654235	-1.2702	0.0410701	-0.635737	0.270711	-1.37759	0.102191	1.09676	0.0759882	-0.18702	0.920857	1.35442	0.16071	0.466234	0.752302
Q04864	Proto-oncogene c-Rel	REL	0.326049	0.871158	1.14274	0.41962	0.52524	0.890925	1.72019	0.5321	-0.267791	0.854992	-0.178606	0.863105	-0.674852	0.786203	0.191923	0.853899
Q04917	14-3-3 protein eta	YWHAH	-1.48509	0.00204434	-1.08463	0.00190021	-1.25888	0.0931845	-0.945086	0.175765	-0.0215141	0.971244	-0.80042	0.206592	-0.375391	0.536379	-0.920355	0.109155
Q05209	Tyrosine-protein phosphatase non-receptor type 12	PTPN12	-0.731764	0.414548	-0.611985	0.470981	-0.160286	0.949239	0.0642818	0.979061	0.53747	0.404498	-0.504679	0.578146	0.0179901	0.986599	-0.876111	0.104059
Q05655	Protein kinase C delta type	PRKCD	-1.53705	0.0014129	-0.529216	0.387876	-1.27724	0.0202149	-0.121117	0.945464	-0.00320591	0.995577	-0.860141	0.127239	0.0419359	0.938096	-0.657391	0.0991178
Q06124	Tyrosine-protein phosphatase non-receptor type 11	PTPN11	0.461866	0.680341	0.138401	0.932766	0.362905	0.816229	0.265497	0.901514	0.193935	0.826937	0.823421	0.25222	0.241821	0.838095	0.929832	0.393158
Q06187	Tyrosine-protein kinase BTK	BTK	0.392117	0.585228	0.133081	0.862137	0.258743	0.867835	0.0536678	0.975718	-0.344811	0.609386	0.0375679	0.979634	-0.213469	0.802369	0.0226886	0.983219
Q06210	Glutamine--fructose-6-phosphate aminotransferase [isomerizing] 1	GFPT1	0.204216	0.834816	0.609462	0.414273	-0.0230333	0.993916	0.514394	0.757584	-0.701504	0.285788	0.203676	0.890049	0.241253	0.772964	0.524334	0.390488
Q06323	Proteasome activator complex subunit 1	PSME1	-0.124737	0.870454	-0.323291	0.560524	-0.0365808	0.986418	-0.261809	0.824186	0.00670318	0.992819	0.116677	0.912914	0.114071	0.86998	0.299981	0.609058
Q06830	Peroxiredoxin-1	PRDX1	-0.909805	0.118433	-0.391894	0.604463	-0.878739	0.219453	-0.14196	0.9426	0.0648315	0.948895	0.242627	0.887771	-0.0447316	0.968837	-0.0426183	0.977821
Q07021	Complement component 1 Q subcomponent-binding protein, mitochondrial	C1QBP	NA	NA	NA	NA	NA	NA	NA	NA	NA	NA	NA	NA	NA	NA	NA	NA
Q07065	Cytoskeleton-associated protein 4	CKAP4	0.961454	0.0130029	1.396	0.000963806	1.09131	0.0519026	1.45347	0.0240214	0.273673	0.56037	0.268009	0.813839	0.426741	0.475665	0.640609	0.360563
Q07666	KH domain-containing, RNA-binding, signal transduction-associated protein 1	KHDRBS1	0.253697	0.775035	-0.385708	0.656081	0.305456	0.869114	-0.316719	0.893162	0.227911	0.756829	0.446273	0.713312	-0.0816192	0.926556	0.270936	0.485303
Q07812	Apoptosis regulator BAX	BAX	0.0772493	0.905922	-0.776143	0.0510299	0.204537	0.83654	-0.77536	0.232852	0.0892477	0.898556	-0.243696	0.863105	0.137444	0.877142	-0.171734	0.880242
Q07954	Prolow-density lipoprotein receptor-related protein 1	LRP1	0.564907	0.288657	0.0894595	0.913143	0.385445	0.387127	0.0823209	0.9426	0.670769	0.0695336	0.13205	0.778419	0.616111	0.284778	-0.0421247	0.963402
Q07960	Rho GTPase-activating protein 1	ARHGAP1	-0.513707	0.184769	-0.670955	0.129631	-0.440771	0.354502	-0.734344	0.150257	0.126477	0.755323	-0.109097	0.823111	0.330245	0.493873	0.200603	0.632721
Q08170	Serine/arginine-rich splicing factor 4	SRSF4	0.232001	0.677883	-0.0657805	0.955658	1.02446	0.291408	0.500833	0.859146	-0.441378	0.659245	-0.886242	0.681469	-1.46752	0.380112	-1.60434	0.417793
Q08209	Serine/threonine-protein phosphatase 2B catalytic subunit alpha isoform	PPP3CA	0.214358	0.719836	0.499179	0.356912	0.17623	0.898045	0.254235	0.862161	-0.882621	0.0705249	-0.181879	0.886378	-0.962619	0.274935	-0.613773	0.512017
Q08211	ATP-dependent RNA helicase A	DHX9	0.189167	0.456022	0.412208	0.0625002	0.240963	0.482812	0.403666	0.265311	0.171779	0.480618	0.124316	0.813794	0.0445958	0.886074	0.270685	0.195575
Q08257	Quinone oxidoreductase	CRYZ	1.64514	0.149306	0.41764	0.783361	1.5308	0.482812	0.401907	0.940458	-1.09964	0.223353	0.0306601	0.980336	-0.551015	0.754794	0.561218	0.624129
Q08378	Golgin subfamily A member 3	GOLGA3	-0.915649	0.867219	0.40667	0.955658	-0.71324	0.943473	0.391906	0.978383	0.509558	0.834828	-0.209255	0.884723	0.187516	0.960213	NA	NA
Q08722	Leukocyte surface antigen CD47	CD47	0.0775477	0.94984	-0.188814	0.859854	0.060807	0.960738	-0.0698767	0.967693	0.296015	0.69997	0.444269	0.591816	-0.0978407	0.890151	0.275527	0.583651
Q08752	Peptidyl-prolyl cis-trans isomerase D	PPID	NA	NA	NA	NA	NA	NA	NA	NA	NA	NA	NA	NA	NA	NA	NA	NA
Q08945	FACT complex subunit SSRP1	SSRP1	-0.454201	0.727517	-0.252892	0.860575	-0.501543	0.726909	-0.408302	0.860148	1.1597	0.292465	NA	NA	1.44407	0.251171	NA	NA
Q08AM6	Protein VAC14 homolog	VAC14	0.557297	0.605681	0.323964	0.800389	-0.0266211	0.993916	-0.15679	0.945464	-0.494866	0.669352	-0.655169	0.765977	0.34319	0.831796	-1.1995	0.441848
Q08J23	RNA cytosine C(5)-methyltransferase NSUN2	NSUN2	0.0917905	0.936448	-0.134745	0.878286	-0.291047	0.870936	-0.566246	0.63229	-0.265892	0.705718	0.0847312	0.96211	0.125699	0.909573	0.398408	0.761054
Q09028	Histone-binding protein RBBP4	RBBP4	-0.269633	0.640195	-0.238463	0.634983	0.0357437	0.978999	-0.050343	0.97532	-0.800376	0.25679	-0.334992	0.878265	-0.41485	0.772964	0.459382	0.78068
Q09161	Nuclear cap-binding protein subunit 1	NCBP1	0.148586	0.917494	0.41435	0.709127	-0.336981	0.898045	-0.262602	0.938747	2.24023	0.111108	-0.10397	0.966684	2.98002	0.205858	0.392174	0.829436
Q09666	Neuroblast differentiation-associated protein AHNAK	AHNAK	0.52952	0.083526	0.88857	0.00304538	-0.242104	0.752384	0.330662	0.643045	0.481246	0.271072	0.943476	0.206474	0.0971242	0.925193	-0.224715	0.856491
Q10471	Polypeptide N-acetylgalactosaminyltransferase 2	GALNT2	-0.00775272	0.994366	-0.293759	0.818108	0.816933	0.253475	0.056799	0.978064	0.983147	0.168532	-0.206803	0.912914	0.922974	0.385354	NA	NA
Q10472	Polypeptide N-acetylgalactosaminyltransferase 1	GALNT1	NA	NA	NA	NA	NA	NA	NA	NA	1.29151	0.308863	0.874794	0.431773	NA	NA	NA	NA
Q10567	AP-1 complex subunit beta-1	AP1B1	0.209087	0.710855	-0.761352	0.120858	0.0762905	0.935407	-0.77929	0.265311	-0.0777755	0.854992	0.0695361	0.900688	-0.160563	0.753921	0.199266	0.571448
Q10588	ADP-ribosyl cyclase/cyclic ADP-ribose hydrolase 2	BST1	2.02585	0.0714359	1.07966	0.46243	1.89133	0.175491	1.35566	0.57261	0.380119	0.782857	2.03489	0.060625	-0.464557	0.828547	NA	NA
Q10713	Mitochondrial-processing peptidase subunit alpha	PMPCA	-0.834752	0.564234	-0.501265	0.800366	-0.598643	0.812753	-0.474683	0.910404	-0.039571	0.981218	-0.459351	0.713277	-0.232532	0.886074	0.237637	0.869048
Q12768	WASH complex subunit 5	WASHC5	-0.390681	0.645828	-0.988456	0.172121	-0.223977	0.886067	-0.906901	0.474818	0.0325496	0.979459	-0.112646	0.943327	-0.00806153	0.99485	-0.0398256	0.972424
Q12792	Twinfilin-1	TWF1	NA	NA	NA	NA	NA	NA	NA	NA	NA	NA	0.0863103	0.956593	NA	NA	-0.371512	0.777872
Q12797	Aspartyl/asparaginyl beta-hydroxylase	ASPH	-0.267641	0.719753	-1.05986	0.0628692	-0.143912	0.900353	-0.926092	0.183249	0.541846	0.279559	-0.284873	0.762665	0.401219	0.579325	-0.522707	0.479232
Q12840	Kinesin heavy chain isoform 5A	KIF5A	0.309805	0.96009	1.12878	0.866345	0.198462	0.993916	0.98983	0.951762	NA	NA	NA	NA	NA	NA	NA	NA
Q12846	Syntaxin-4	STX4	0.430817	0.815362	0.0715944	0.970763	0.466989	0.890035	0.162231	0.97532	-0.167113	0.887083	0.0368136	0.979975	-0.410405	0.802896	0.114486	0.950339
Q12874	Splicing factor 3A subunit 3	SF3A3	1.35789	0.589591	2.20996	0.203786	NA	NA	NA	NA	0.187062	0.83431	-0.43528	0.360241	NA	NA	NA	NA
Q12882	Dihydropyrimidine dehydrogenase [NADP(+)]	DPYD	-1.32455	0.187088	-1.38109	0.0672971	-0.693093	0.736803	-1.04166	0.574451	0.752604	0.6004	-2.08347	0.522517	0.444005	0.828547	-2.36573	0.304585
Q12904	Aminoacyl tRNA synthase complex-interacting multifunctional protein 1	AIMP1	-0.357589	0.719753	-0.686963	0.356912	-0.140406	0.935407	-0.502678	0.722005	0.248331	0.678413	-0.18919	0.705357	0.596529	0.391149	0.247577	0.628397
Q12906	Interleukin enhancer-binding factor 3	ILF3	-0.111324	0.727819	-0.390809	0.185801	0.057281	0.934059	-0.226571	0.816541	0.487143	0.164921	-0.28594	0.751753	0.0447015	0.933131	-0.247607	0.687725
Q12907	Vesicular integral-membrane protein VIP36	LMAN2	0.0558269	0.952975	-0.237715	0.788339	-0.104457	0.935407	-0.231589	0.889472	1.3169	0.00393168	0.197734	0.606876	1.701	0.000363536	0.791978	0.121373
Q12913	Receptor-type tyrosine-protein phosphatase eta	PTPRJ	0.307856	0.719364	-0.357223	0.701298	-0.0985422	0.943473	-0.424926	0.657718	1.15362	0.144758	0.350872	0.806491	1.43468	0.177848	NA	NA
Q12931	Heat shock protein 75 kDa, mitochondrial	TRAP1	-0.439732	0.719753	-0.176022	0.91141	-0.11255	0.959086	0.0905699	0.975718	0.546183	0.527622	-0.822638	0.276378	0.257393	0.828547	-0.893227	0.285149
Q12965	Unconventional myosin-Ie	MYO1E	0.276158	0.765912	-0.033824	0.981077	-0.108663	0.935407	0.103757	0.959079	0.0134405	0.991085	0.750773	0.325337	0.320184	0.703753	0.581839	0.381369
Q12979	Active breakpoint cluster region-related protein	ABR	-0.276147	0.719753	-0.0146146	0.992482	-0.0646478	0.974914	0.152527	0.945464	-0.732801	0.127088	-0.577821	0.177353	-0.81899	0.362243	-0.575067	0.39529
Q13011	Delta(3,5)-Delta(2,4)-dienoyl-CoA isomerase, mitochondrial	ECH1	0.259762	0.539068	0.0427507	0.955658	0.190838	0.795714	-0.0559466	0.975718	0.965645	0.0779688	0.47911	0.696394	0.452269	0.450507	0.283765	0.697588
Q13043	Serine/threonine-protein kinase 4	STK4	0.317745	0.612852	-0.183075	0.760987	0.229755	0.837591	-0.226773	0.854627	-0.765814	0.0729342	0.310321	0.645263	-0.478538	0.450604	0.784846	0.216469
Q13045	Protein flightless-1 homolog	FLII	-0.216494	0.394208	0.178545	0.518521	-0.372848	0.247031	0.387538	0.336267	-0.0163045	0.971244	0.122037	0.90004	0.236424	0.740631	0.0763676	0.957444
Q13057	Bifunctional coenzyme A synthase	COASY	NA	NA	NA	NA	NA	NA	NA	NA	NA	NA	NA	NA	NA	NA	NA	NA
Q13077	TNF receptor-associated factor 1	TRAF1	-1.17162	0.46406	-0.650938	0.718104	0.60455	0.859992	0.868413	0.703528	-0.621964	0.461008	-0.196277	0.704164	-0.574065	0.703753	1.28512	0.343573
Q13093	Platelet-activating factor acetylhydrolase	PLA2G7	NA	NA	NA	NA	NA	NA	NA	NA	-0.127545	0.95257	0.917721	0.643784	0.954808	0.671286	1.59663	0.271194
Q13098	COP9 signalosome complex subunit 1	GPS1	-0.194293	0.91205	0.952736	0.568889	-0.83241	0.703896	0.0706628	0.983037	-0.379288	0.771646	-0.246051	0.902405	0.235327	0.886074	-0.186121	0.918064
Q13107	Ubiquitin carboxyl-terminal hydrolase 4	USP4	0.740818	0.645223	0.17852	0.920705	1.42007	0.570776	1.13287	0.72421	NA	NA	NA	NA	NA	NA	NA	NA
Q13126	S-methyl-5'-thioadenosine phosphorylase	MTAP	-0.783022	0.167198	-1.05926	0.0673058	-0.626082	0.552764	-0.881122	0.469968	-0.0694873	0.952599	-0.515556	0.714907	-0.0654411	0.960757	-0.289508	0.791459
Q13131	5'-AMP-activated protein kinase catalytic subunit alpha-1	PRKAA1	0.460582	0.87645	0.267981	0.927055	NA	NA	NA	NA	NA	NA	NA	NA	NA	NA	NA	NA
Q13148	TAR DNA-binding protein 43	TARDBP	0.43737	0.493752	0.0221994	0.988049	0.453885	0.67967	0.472312	0.707893	1.18975	0.0631824	0.293974	0.855625	1.06986	0.303611	1.36828	0.299643
Q13151	Heterogeneous nuclear ribonucleoprotein A0	HNRNPA0	-0.0435304	0.973062	-0.232988	0.847566	0.642957	0.495773	-0.21574	0.903626	0.20789	0.818012	-0.313013	0.80725	-0.0437851	0.972198	0.120537	0.955812
Q13155	Aminoacyl tRNA synthase complex-interacting multifunctional protein 2	AIMP2	-0.472199	0.883359	0.249095	0.953905	-0.540966	0.931197	0.214254	0.979061	-1.14604	0.541417	0.923653	0.714725	-2.07999	0.43823	NA	NA
Q13162	Peroxiredoxin-4	PRDX4	-0.584358	0.792937	-0.780948	0.678973	-0.3168	0.943473	-0.190408	0.975718	-0.135046	0.927569	-0.665317	0.593157	-0.308468	0.886074	-0.35951	0.826786
Q13177	Serine/threonine-protein kinase PAK 2	PAK2	-0.582075	0.1421	0.0179703	0.985281	-0.51326	0.144442	-0.00364385	0.99792	-0.510142	0.28137	0.0783298	0.951689	-0.323277	0.727406	0.0847277	0.963402
Q13185	Chromobox protein homolog 3	CBX3	-0.45106	0.279096	-0.229429	0.661664	-0.459412	0.433877	-0.265047	0.796806	0.382323	0.577112	0.119287	0.945553	0.311217	0.772964	0.53727	0.621627
Q13190	Syntaxin-5	STX5	NA	NA	NA	NA	NA	NA	NA	NA	NA	NA	0.117843	0.949246	NA	NA	0.482129	0.646868
Q13200	26S proteasome non-ATPase regulatory subunit 2	PSMD2	0.00498579	0.994366	-0.0143941	0.991743	0.16906	0.876522	0.268878	0.826156	-0.696429	0.127638	-0.251948	0.660916	-0.735772	0.194558	-0.217579	0.676009
Q13201	Multimerin-1	MMRN1	0.936701	0.293808	0.975161	0.273707	0.93026	0.482812	0.842028	0.667738	0.542565	0.738753	0.566689	0.877365	-0.00565929	0.997846	NA	NA
Q13217	DnaJ homolog subfamily C member 3	DNAJC3	-0.177856	0.895504	-0.432648	0.707385	0.55052	0.661274	0.406766	0.863051	0.184413	0.813113	-0.602087	0.531305	-0.0855563	0.930349	0.101146	0.951354
Q13231	Chitotriosidase-1	CHIT1	-3.22919	0.0289635	-0.246309	0.931876	-2.99639	0.0202149	-0.264659	0.869705	0.226929	0.878727	-3.11728	0.000569404	0.911062	0.141614	-2.4895	0.000179325
Q13243	Serine/arginine-rich splicing factor 5	SRSF5	NA	NA	NA	NA	NA	NA	NA	NA	NA	NA	NA	NA	NA	NA	NA	NA
Q13263	Transcription intermediary factor 1-beta	TRIM28	-0.247883	0.585228	-0.00810853	0.992482	-0.259273	0.732574	-0.0736607	0.959079	0.158354	0.687597	-0.423229	0.554231	-0.0290164	0.96352	0.0392946	0.963407
Q13283	Ras GTPase-activating protein-binding protein 1	G3BP1	-0.165563	0.589591	-0.0100048	0.988049	0.00178087	0.995559	-0.00152823	0.997949	-0.52687	0.0432165	-0.335856	0.542692	-0.430085	0.174229	-0.201988	0.678274
Q13287	N-myc-interactor	NMI	1.03614	0.46406	1.17741	0.389768	0.764073	0.642367	1.31686	0.41065	-0.940496	0.398684	0.308233	0.796665	-0.313948	0.818935	0.825261	0.338907
Q13303	Voltage-gated potassium channel subunit beta-2	KCNAB2	0.1576	0.92176	0.224179	0.887813	-0.119577	0.971895	0.20641	0.950406	0.0573201	0.963091	0.676374	0.347145	0.587606	0.53266	0.653527	0.205317
Q13310	Polyadenylate-binding protein 4	PABPC4	0.287049	0.887204	-0.460327	0.817143	-0.684595	0.811367	-0.832715	0.826156	0.813155	0.430057	0.655713	0.753509	1.59983	0.283048	0.557795	0.720021
Q13347	Eukaryotic translation initiation factor 3 subunit I	EIF3I	-0.472524	0.218564	-0.344614	0.419923	-0.407796	0.27603	-0.154748	0.85321	-0.146858	0.776332	-0.654128	0.347145	0.126524	0.886307	-0.310197	0.76924
Q13409	Cytoplasmic dynein 1 intermediate chain 2	DYNC1I2	-0.0918523	0.943398	-0.553619	0.509518	-0.380613	0.74654	-0.356744	0.824186	0.140773	0.874009	-0.134548	0.900688	0.863742	0.251171	0.262897	0.649878
Q13423	NAD(P) transhydrogenase, mitochondrial	NNT	0.382588	0.578798	0.456109	0.492725	0.406712	0.570776	0.503088	0.643787	-0.540084	0.313922	-0.556865	0.42628	-0.675878	0.266131	-0.369023	0.47931
Q13438	Protein-9	OS9	-0.156184	0.906776	-0.229009	0.860575	-0.0739815	0.967993	-0.106699	0.96526	0.088443	0.95009	-0.0420986	0.966684	0.225783	0.828547	0.180509	0.788087
Q13442	28 kDa heat- and acid-stable phosphoprotein	PDAP1	-0.54746	0.415547	-0.401733	0.609744	-0.129023	0.911635	-0.174365	0.940458	0.110368	0.876273	0.284474	0.83052	-0.176719	0.75857	0.132379	0.878524
Q13443	Disintegrin and metalloproteinase domain-containing protein 9	ADAM9	0.734301	0.680609	0.371445	0.865585	0.0745596	0.991544	-0.375245	0.9426	1.05776	0.28137	1.1781	0.0414352	0.599291	0.69147	NA	NA
Q13451	Peptidyl-prolyl cis-trans isomerase FKBP5	FKBP5	-2.08151	5.15082e-06	0.065053	0.909569	-2.07104	0.000331603	-0.277405	0.787041	0.0174157	0.977494	-1.55062	0.00773728	-0.000602358	0.999375	-1.38094	0.0166326
Q13464	Rho-associated protein kinase 1	ROCK1	-0.832622	0.299807	-0.335169	0.744191	-0.643014	0.651324	-0.218707	0.932899	0.467712	0.470999	-0.653866	0.40547	0.553069	0.536379	-0.591862	0.436271
Q13488	V-type proton ATPase 116 kDa subunit a isoform 3	TCIRG1	0.882792	0.0132951	0.775519	0.0379728	0.580843	0.236625	0.653277	0.292814	0.675718	0.136224	-0.100562	0.939286	1.01722	0.0136876	0.221208	0.78312
Q13492	Phosphatidylinositol-binding clathrin assembly protein	PICALM	0.624753	0.254011	-0.645475	0.240061	0.297247	0.830065	-0.987564	0.247547	0.129661	0.801081	-0.159866	0.774216	0.378751	0.575346	0.0635177	0.906848
Q13496	Myotubularin	MTM1	0.650371	0.589591	0.0608048	0.967487	0.824297	0.65019	0.251377	0.945464	-0.520816	0.612462	NA	NA	-0.786094	0.560384	NA	NA
Q13501	Sequestosome-1	SQSTM1	-0.00932125	0.98042	-0.148279	0.760987	-0.0592223	0.953952	0.26428	0.761885	-0.461898	0.277702	0.0425629	0.966837	0.00867466	0.986986	0.294747	0.46833
Q13509	Tubulin beta-3 chain	TUBB3	0.184433	0.867219	0.693778	0.356536	0.339542	0.870936	0.676524	0.73569	-0.30246	0.659652	-0.0377813	0.979634	0.194293	0.865211	0.14864	0.914297
Q13547	Histone deacetylase 1	HDAC1	0.773923	0.702272	0.185365	0.857484	NA	NA	NA	NA	-0.368509	0.814128	0.854764	0.647907	NA	NA	1.14006	0.32818
Q13557	Calcium/calmodulin-dependent protein kinase type II subunit delta	CAMK2D	0.397354	0.726035	0.343989	0.760952	0.335504	0.859974	0.277798	0.899737	-0.0688171	0.948895	1.17641	0.26425	-0.357405	0.746639	1.34987	0.256946
Q13561	Dynactin subunit 2	DCTN2	-0.00098866	0.999607	-0.767403	0.256049	0.494734	0.764569	-0.186862	0.934261	0.168957	0.856494	0.472846	0.754275	-1.05581	0.456282	NA	NA
Q13568	Interferon regulatory factor 5	IRF5	-0.453258	0.835482	-0.935977	0.590459	-0.822558	0.793739	-0.795094	0.856717	NA	NA	NA	NA	NA	NA	NA	NA
Q13571	Lysosomal-associated transmembrane protein 5	LAPTM5	-1.29026	0.0911877	-0.421512	0.800389	0.00625434	0.993916	1.65455	0.139045	0.277925	0.848086	-1.3649	0.559242	-0.380325	0.818525	NA	NA
Q13576	Ras GTPase-activating-like protein IQGAP2	IQGAP2	0.386607	0.294774	-0.35897	0.206752	0.351164	0.503461	-0.525026	0.309088	-0.048317	0.873296	0.101827	0.900688	0.0515077	0.912458	-0.0613337	0.93014
Q13595	Transformer-2 protein homolog alpha	TRA2A	NA	NA	NA	NA	NA	NA	NA	NA	NA	NA	NA	NA	NA	NA	NA	NA
Q13596	Sorting nexin-1	SNX1	-0.245872	0.654943	0.0122958	0.988049	-0.232758	0.842358	-0.0852913	0.952775	-0.514945	0.28051	0.0508526	0.971418	-0.326198	0.703887	0.15471	0.907143
Q13617	Cullin-2	CUL2	-0.520927	0.538565	0.320404	0.76421	-0.376919	0.784638	0.390808	0.858702	-0.580413	0.317529	-0.197346	0.799482	-0.723414	0.291317	-0.0644127	0.933334
Q13618	Cullin-3	CUL3	-0.692302	0.707356	-0.908052	0.576462	-0.785618	0.789919	-0.728786	0.868885	NA	NA	NA	NA	NA	NA	NA	NA
Q13619	Cullin-4A	CUL4A	0.752517	0.317308	0.440832	0.647352	0.458849	0.684009	0.216675	0.928211	-0.232849	0.814128	0.395863	0.392718	-0.294171	0.808281	-0.139432	0.57927
Q13620	Cullin-4B	CUL4B	0.0482442	0.986569	0.487897	0.859491	-0.524096	0.920256	0.0765197	0.993007	NA	NA	NA	NA	NA	NA	NA	NA
Q13630	GDP-L-fucose synthase	TSTA3	-0.308263	0.760063	0.662012	0.482693	0.0155444	0.993916	0.603342	0.79248	-1.17903	0.0729342	-0.196127	0.876273	-1.00659	0.271729	-0.16318	0.89185
Q13636	Ras-related protein Rab-31	RAB31	0.23541	0.816631	0.30562	0.800366	0.0175915	0.993916	0.31163	0.900558	-0.157415	0.877163	0.173883	0.923677	-0.218993	0.857715	-0.074793	0.963407
Q13637	Ras-related protein Rab-32	RAB32	0.680701	0.507626	0.153716	0.920705	0.290067	0.880718	-0.397009	0.880965	-0.049521	0.969405	0.147971	0.932053	0.280296	0.829747	0.296728	0.824761
Q13724	Mannosyl-oligosaccharide glucosidase	MOGS	0.19655	0.905922	-0.0594302	0.976975	0.466383	0.87247	-0.263116	0.950406	0.485761	0.496697	0.246645	0.531734	0.728552	0.536379	0.666383	0.0551951
Q13740	CD166 antigen	ALCAM	0.698838	0.084625	0.969175	0.0118747	-0.438391	0.503292	0.0482944	0.978383	-0.0349791	0.95257	0.821527	0.278249	0.381906	0.493873	-0.02125	0.981349
Q13838	Spliceosome RNA helicase DDX39B	DDX39B	0.292775	0.122483	0.107974	0.726302	0.362302	0.225846	0.130375	0.826156	0.181275	0.566775	0.188359	0.829582	0.018079	0.968136	0.331844	0.528084
Q13867	Bleomycin hydrolase	BLMH	0.136062	0.854243	-0.00656468	0.995254	0.405641	0.71795	0.10455	0.954901	0.0390388	0.964286	0.35422	0.705357	-0.209947	0.828547	0.530126	0.517438
Q13884	Beta-1-syntrophin	SNTB1	NA	NA	NA	NA	NA	NA	NA	NA	-0.165065	0.908734	-1.03126	0.0142777	-0.4284	0.869593	-1.1788	0.15832
Q13885	Tubulin beta-2A chain	TUBB2A	0.525916	0.74807	0.685429	0.700954	0.204417	0.958663	0.328253	0.945464	-0.308181	0.854992	0.450206	0.900688	0.818519	0.699624	1.52842	0.311931
Q13907	Isopentenyl-diphosphate Delta-isomerase 1	IDI1	-1.262	0.175381	-1.50687	0.137088	-0.746356	0.826567	-0.495283	0.925665	NA	NA	NA	NA	NA	NA	NA	NA
Q14005	Pro-interleukin-16	IL16	0.531045	0.694958	0.453831	0.713422	0.531053	0.784043	0.34195	0.905189	0.132105	0.917666	1.08995	0.595116	-0.642481	0.623555	0.37514	0.819336
Q14008	Cytoskeleton-associated protein 5	CKAP5	-0.292353	0.870462	0.0215967	0.992482	-0.515751	0.83654	-0.289639	0.941475	0.163454	0.905261	0.12277	0.943813	-0.0216748	0.989077	-0.289369	0.876016
Q14012	Calcium/calmodulin-dependent protein kinase type 1	CAMK1	-1.82517	0.0232889	-1.51956	0.0554362	-1.2327	0.398787	-1.04672	0.602181	-1.12073	0.10353	-1.21203	0.125865	-1.80711	0.130711	-1.32837	0.172506
Q14019	Coactosin-like protein	COTL1	0.259393	0.713913	-0.291113	0.680637	0.120867	0.930795	-0.506075	0.643045	-0.140536	0.822912	0.627674	0.34869	-0.171394	0.818525	0.495632	0.332799
Q14103	Heterogeneous nuclear ribonucleoprotein D0	HNRNPD	0.596037	0.0516443	0.346074	0.312758	0.672452	0.115841	0.166637	0.854627	0.10282	0.786259	0.510152	0.250293	0.0220734	0.96301	0.366162	0.47931
Q14116	Interleukin-18	IL18	0.855127	0.59681	0.33192	0.860041	1.25605	0.37858	0.616035	0.78665	-0.522238	0.642296	-0.0261366	0.982926	-0.663765	0.624815	-0.0956467	0.959536
Q14141	Septin-6	SEPTIN6	0.641185	0.433358	0.693586	0.365083	0.458387	0.655987	0.09732	0.945464	0.246454	0.756632	-0.0385759	0.978864	0.391077	0.582056	0.118745	0.906848
Q14151	Scaffold attachment factor B2	SAFB2	NA	NA	NA	NA	NA	NA	NA	NA	NA	NA	NA	NA	NA	NA	NA	NA
Q14152	Eukaryotic translation initiation factor 3 subunit A	EIF3A	-0.65371	0.073923	-0.260653	0.623368	-0.500482	0.328845	-0.155179	0.889472	0.303868	0.396208	-0.38698	0.342748	0.105415	0.830837	-0.507391	0.172306
Q14165	Malectin	MLEC	0.402629	0.454676	-0.0393937	0.965785	0.262264	0.712542	0.00400694	0.997949	0.377627	0.462995	0.211565	0.829582	0.0714541	0.919985	-0.219852	0.764487
Q14166	Tubulin--tyrosine ligase-like protein 12	TTLL12	-0.202015	0.897708	-0.0178006	0.995189	0.522948	0.870362	0.639553	0.844711	NA	NA	NA	NA	NA	NA	NA	NA
Q14204	Cytoplasmic dynein 1 heavy chain 1	DYNC1H1	0.130067	0.623983	-0.224153	0.296112	0.161917	0.544274	0.0159415	0.979396	-0.23744	0.210209	0.17395	0.646326	-0.105638	0.628214	0.186179	0.36258
Q14240	Eukaryotic initiation factor 4A-II	EIF4A2	-0.664298	0.654235	-0.681972	0.650119	-0.135187	0.970334	-0.459181	0.899737	0.593974	0.517401	-0.142627	0.929214	0.521571	0.729319	-0.426689	0.682261
Q14247	Src substrate cortactin	CTTN	NA	NA	NA	NA	NA	NA	NA	NA	-0.568258	0.685356	-1.72132	0.243496	NA	NA	-1.92928	0.0059275
Q14254	Flotillin-2	FLOT2	-0.804188	0.768613	-0.413165	0.897288	-0.0261377	0.99428	-0.317545	0.97532	-0.786465	0.55331	-1.59623	0.140145	-1.05126	0.674249	-1.37405	0.209038
Q14258	E3 ubiquitin/ISG15 ligase TRIM25	TRIM25	0.0346685	0.950683	0.529679	0.164604	-0.353802	0.539081	0.317496	0.728631	-0.368181	0.265154	0.526742	0.369534	-0.404384	0.448976	0.401132	0.448929
Q14289	Protein-tyrosine kinase 2-beta	PTK2B	-0.877265	0.308184	-0.519584	0.655308	-0.248436	0.915802	-0.0223801	0.993404	NA	NA	NA	NA	NA	NA	NA	NA
Q14314	Fibroleukin	FGL2	2.31649	0.236658	2.18049	0.303459	1.72942	0.523308	1.79293	0.63229	NA	NA	NA	NA	NA	NA	NA	NA
Q14315	Filamin-C	FLNC	0.50777	0.677883	0.550661	0.634983	-0.31958	0.746929	-0.0896318	0.950406	-0.256924	0.791535	-0.175355	0.900688	0.457662	0.777571	0.0629506	0.975186
Q14318	Peptidyl-prolyl cis-trans isomerase FKBP8	FKBP8	-0.757662	0.374124	-0.569424	0.589046	-0.748213	0.565656	-0.540791	0.824186	-0.632111	0.424649	-0.282312	0.900688	-0.899592	0.447456	-0.209308	0.898301
Q14344	Guanine nucleotide-binding protein subunit alpha-13	GNA13	0.969005	0.0246577	0.889597	0.103066	0.392231	0.61882	0.305835	0.85671	-0.17323	0.776009	0.771168	0.377646	-0.073131	0.924173	0.63621	0.35805
Q14376	UDP-glucose 4-epimerase	GALE	0.237271	0.721026	0.157092	0.729602	0.197568	0.870936	-0.00658859	0.99457	NA	NA	NA	NA	NA	NA	NA	NA
Q14409	Glycerol kinase 3	GK3P	0.482179	0.448806	0.726036	0.419923	1.12448	0.17151	0.793172	0.276741	0.0110466	0.989662	0.583936	0.264053	0.167837	0.818872	0.987726	0.0878639
Q14444	Caprin-1	CAPRIN1	-0.421639	0.719753	0.101013	0.944345	-0.37346	0.871025	0.23856	0.9426	0.230913	0.714903	-0.0847493	0.895598	0.246685	0.818525	-0.0269205	0.963402
Q14498	RNA-binding protein 39	RBM39	-0.0717656	0.936448	0.0340484	0.975644	0.43883	0.606302	0.245813	0.877361	-0.799342	0.419286	-0.641137	0.755914	-0.942078	0.43034	-0.262003	0.874078
Q14571	Inositol 1,4,5-trisphosphate receptor type 2	ITPR2	1.14983	0.721074	0.808689	0.818108	0.641591	0.92398	0.438589	0.955016	NA	NA	NA	NA	NA	NA	NA	NA
Q14593	Zinc finger protein 273	ZNF273	-0.896966	0.314069	-0.977896	0.349122	-0.19859	0.935407	-0.314668	0.932899	0.841284	0.308863	-1.72712	0.185674	0.816512	0.48386	NA	NA
Q14669	E3 ubiquitin-protein ligase TRIP12	TRIP12	0.502637	0.943916	0.506693	0.951334	0.0188563	0.995631	-0.344436	0.978383	-1.23217	0.677433	0.0373657	0.980948	-1.02647	0.772982	-0.100089	0.963402
Q14677	Clathrin interactor 1	CLINT1	-0.227091	0.687695	-0.0902924	0.930304	-0.0727462	0.949239	-0.257327	0.859146	0.286902	0.678413	-0.285671	0.863105	0.41242	0.65766	0.0354676	0.978418
Q14683	Structural maintenance of chromosomes protein 1A	SMC1A	-0.396511	0.59681	-2.49028	0.00739113	0.169662	0.880718	-1.77008	0.15067	0.340176	0.651113	-0.176589	0.895598	-0.42197	0.715018	-0.63813	0.521014
Q14696	LRP chaperone MESD	MESD	-0.83514	0.24949	0.309585	0.767968	-0.752486	0.367007	0.301091	0.887205	-0.0230253	0.981218	-1.02417	0.0979076	-0.482831	0.450604	-1.32078	0.0141299
Q14697	Neutral alpha-glucosidase AB	GANAB	0.909653	0.00241249	0.0516054	0.907996	0.826906	0.0392134	-0.0146758	0.988998	0.612444	0.0631824	0.772493	0.354688	0.597561	0.16071	0.915482	0.210049
Q14699	Raftlin	RFTN1	-2.06145	0.0156702	-0.67807	0.529575	-1.01749	0.371852	-0.152696	0.958917	0.351004	0.682615	-1.60538	0.0316282	-0.145773	0.886074	-0.923988	0.0145053
Q14728	Major facilitator superfamily domain-containing protein 10	MFSD10	-0.15566	0.838485	-0.272155	0.680637	-0.399196	0.7069	-0.506563	0.680622	1.15287	0.0214649	0.0064994	0.992452	1.33686	0.0588425	0.0419238	0.963402
Q14739	Delta(14)-sterol reductase LBR	LBR	-0.0846439	0.905922	0.4154	0.444507	0.168993	0.880193	0.384564	0.776006	0.710451	0.18979	-0.642786	0.565136	0.331389	0.744238	-0.543729	0.643335
Q14764	Major vault protein	MVP	0.185528	0.661036	0.278618	0.517941	-0.332643	0.588591	0.346916	0.721133	-0.42353	0.407957	0.0914264	0.94041	0.0923404	0.909573	0.229631	0.77495
Q14847	LIM and SH3 domain protein 1	LASP1	0.409118	0.367514	1.40283	0.00218386	0.577335	0.355678	1.28325	0.0160714	-0.677585	0.0731618	0.428661	0.663158	-0.545503	0.493808	0.213462	0.83396
Q14914	Prostaglandin reductase 1	PTGR1	-1.58735	0.183478	-0.11159	0.955658	-1.90093	0.178249	-0.243884	0.945464	NA	NA	NA	NA	NA	NA	NA	NA
Q14974	Importin subunit beta-1	KPNB1	-0.550236	0.0624836	-0.176715	0.707385	-0.313442	0.397583	0.127461	0.904368	-0.452359	0.364098	-0.501022	0.60039	-0.269113	0.690333	-0.347478	0.619448
Q14980	Nuclear mitotic apparatus protein 1	NUMA1	0.22434	0.654235	-0.213803	0.768957	0.467906	0.482812	-0.210532	0.922916	0.659589	0.232255	-0.27569	0.844307	0.366345	0.68607	-0.372667	0.694909
Q14CN4	Keratin, type II cytoskeletal 72	KRT72	NA	NA	NA	NA	NA	NA	NA	NA	NA	NA	-0.292045	0.929214	NA	NA	NA	NA
Q15006	ER membrane protein complex subunit 2	EMC2	0.12437	0.936448	-0.42379	0.780245	0.215957	0.934059	-0.338706	0.928211	1.9317	0.0214649	-0.0361102	0.978864	1.75438	0.144169	NA	NA
Q15008	26S proteasome non-ATPase regulatory subunit 6	PSMD6	0.331439	0.331791	-0.0584599	0.920705	0.329697	0.198476	0.167423	0.719932	-0.661152	0.0729342	-0.106321	0.915491	-0.687161	0.234924	-0.430855	0.54964
Q15019	Septin-2	SEPTIN2	-0.825474	0.0442929	-0.667891	0.195973	-0.722797	0.241511	-0.514408	0.649353	0.622854	0.0602666	-0.195047	0.69924	0.835607	0.211108	0.16486	0.833838
Q15020	Squamous cell carcinoma antigen recognized by T-cells 3	SART3	NA	NA	NA	NA	NA	NA	NA	NA	0.259066	0.844398	-0.60334	0.713277	0.328771	0.85225	NA	NA
Q15029	116 kDa U5 small nuclear ribonucleoprotein component	EFTUD2	0.486668	0.220856	0.0917942	0.910872	0.61177	0.301598	0.313856	0.825892	0.111126	0.787622	0.368878	0.578146	-0.154714	0.833545	0.491086	0.443324
Q15036	Sorting nexin-17	SNX17	0.603094	0.609002	-0.883581	0.433265	0.187812	0.935407	-0.805056	0.742493	NA	NA	NA	NA	NA	NA	NA	NA
Q15042	Rab3 GTPase-activating protein catalytic subunit	RAB3GAP1	NA	NA	NA	NA	NA	NA	NA	NA	NA	NA	NA	NA	NA	NA	NA	NA
Q15046	Lysine--tRNA ligase	KARS1	-0.00592334	0.990873	0.0702865	0.885285	-0.402357	0.665982	0.0588304	0.975718	-0.147099	0.741716	0.0597828	0.961138	-0.047181	0.960213	0.0875626	0.94611
Q15052	Rho guanine nucleotide exchange factor 6	ARHGEF6	-0.0747336	0.970386	-0.0112683	0.996648	-0.336063	0.898045	-0.213547	0.959079	NA	NA	NA	NA	NA	NA	NA	NA
Q15056	Eukaryotic translation initiation factor 4H	EIF4H	0.556806	0.562724	0.501202	0.63534	0.86188	0.396793	0.926867	0.585344	-0.0355538	0.969633	0.39336	0.435789	0.106939	0.908456	0.520823	0.305371
Q15057	Arf-GAP with coiled-coil, ANK repeat and PH domain-containing protein 2	ACAP2	-0.646811	0.719753	-0.681327	0.707385	-0.26122	0.943473	-0.298942	0.950406	-0.218337	0.851572	1.06117	0.0544234	-0.877099	0.544739	0.782899	0.331295
Q15067	Peroxisomal acyl-coenzyme A oxidase 1	ACOX1	-0.9026	0.371106	-0.534566	0.678591	-0.79436	0.586958	-0.471638	0.862545	0.667965	0.424649	-0.943085	0.283377	0.785054	0.481142	-0.454565	0.628397
Q15075	Early endosome antigen 1	EEA1	0.248286	0.746113	0.122483	0.896002	0.171312	0.870936	0.0346121	0.981833	0.126551	0.856494	-0.915978	0.172083	0.0566408	0.938066	-0.949577	0.0960568
Q15080	Neutrophil cytosol factor 4	NCF4	-0.204178	0.74807	-1.11934	0.0379728	0.0117193	0.993916	-0.952064	0.225143	0.513173	0.356571	0.625952	0.415924	0.0355415	0.969149	0.505071	0.528084
Q15084	Protein disulfide-isomerase A6	PDIA6	-0.227942	0.329376	-0.865448	0.000388412	-0.312732	0.606302	-0.925439	0.0917873	0.644502	0.0303541	-0.193711	0.891716	0.362783	0.395256	-0.30247	0.742636
Q15121	Astrocytic phosphoprotein PEA-15	PEA15	-1.55096	0.14199	-1.42411	0.323951	-0.861498	0.606302	-0.38747	0.932899	NA	NA	NA	NA	NA	NA	NA	NA
Q15125	3-beta-hydroxysteroid-Delta(8),Delta(7)-isomerase	EBP	-0.546401	0.415613	-0.426694	0.5921	-0.330216	0.877623	-0.10979	0.968104	-0.321085	0.617969	-1.10554	0.25222	-1.11815	0.189973	-1.81922	0.0282911
Q15126	Phosphomevalonate kinase	PMVK	NA	NA	NA	NA	NA	NA	NA	NA	NA	NA	NA	NA	NA	NA	NA	NA
Q15149	Plectin	PLEC	0.112796	0.760063	-0.809432	0.00167523	-0.00482387	0.993916	-0.589793	0.105714	0.178488	0.731417	-0.433966	0.658217	-0.00965581	0.986986	-0.422644	0.481957
Q15172	Serine/threonine-protein phosphatase 2A 56 kDa regulatory subunit alpha isoform	PPP2R5A	NA	NA	NA	NA	NA	NA	NA	NA	0.335003	0.685356	0.496293	0.649857	0.351049	0.75857	NA	NA
Q15181	Inorganic pyrophosphatase	PPA1	-0.683178	0.404866	-0.552819	0.517439	0.425538	0.813515	-1.22535	0.232852	-0.216931	0.781548	-0.654144	0.333175	0.51123	0.652985	0.999822	0.250672
Q15233	Non-POU domain-containing octamer-binding protein	NONO	0.0287789	0.958722	-0.086169	0.880079	0.305187	0.380487	-0.0403433	0.961411	-0.435111	0.279856	-0.165944	0.887387	-0.570472	0.248465	0.163196	0.86571
Q15257	Serine/threonine-protein phosphatase 2A activator	PTPA	-0.607873	0.247809	-0.774478	0.140967	-0.391187	0.597231	-0.68326	0.276741	-0.41584	0.503451	-0.274247	0.823111	-0.679489	0.40705	-0.33927	0.701608
Q15274	Nicotinate-nucleotide pyrophosphorylase [carboxylating]	QPRT	0.214316	0.952975	-1.11926	0.713283	0.100194	0.993916	-0.848	0.917353	NA	NA	NA	NA	NA	NA	NA	NA
Q15286	Ras-related protein Rab-35	RAB35	0.647213	0.358019	-0.0477757	0.967487	0.232049	0.865533	-0.0492812	0.978064	-0.200964	0.744791	0.14335	0.850943	-0.105267	0.878521	0.0369018	0.963402
Q15363	Transmembrane emp24 domain-containing protein 2	TMED2	0.429805	0.689919	-0.100231	0.933211	0.0158785	0.993916	-0.505651	0.826156	0.588044	0.268784	0.389066	0.647907	0.931714	0.27827	0.616285	0.358556
Q15365	Poly(rC)-binding protein 1	PCBP1	0.596325	0.167376	0.626093	0.237621	0.626882	0.195014	0.528482	0.582405	-0.713053	0.183472	0.795894	0.446195	-0.661258	0.39768	0.727026	0.47931
Q15369	Elongin-C	ELOC	-0.95691	0.317597	0.173218	0.890856	-1.38797	0.138632	-0.0129806	0.996768	-0.562369	0.505441	-1.11617	0.359559	-0.259666	0.850814	-1.28527	0.32818
Q15370	Elongin-B	ELOB	-2.01528	0.0207814	-1.07311	0.254481	-2.58733	0.0391869	-1.44107	0.329747	0.0221143	0.98908	-1.05742	0.273823	0.791131	0.692045	-1.29098	0.485303
Q15382	GTP-binding protein Rheb	RHEB	0.630583	0.0727153	1.04429	0.0147762	0.234387	0.827419	0.773728	0.339615	-1.13962	0.0540001	0.530676	0.741343	-0.851607	0.444706	0.124132	0.959536
Q15388	Mitochondrial import receptor subunit TOM20 homolog	TOMM20	-1.03004	0.412611	-0.798611	0.542506	-1.09036	0.63029	-0.957743	0.757584	0.768248	0.363295	-0.0190741	0.98822	0.270332	0.847435	-0.111254	0.931625
Q15392	Delta(24)-sterol reductase	DHCR24	-2.44643	0.00521473	-1.46054	0.19682	-2.25101	0.0280525	-1.12968	0.5321	0.314349	0.705718	-2.11988	0.00840324	0.052035	0.965047	-2.33641	0.00424108
Q15393	Splicing factor 3B subunit 3	SF3B3	-0.265796	0.584214	-0.261694	0.625426	-0.0917395	0.896599	-0.18718	0.860148	0.489888	0.172821	-0.0326763	0.966684	0.175679	0.757332	0.166879	0.78312
Q15404	Ras suppressor protein 1	RSU1	0.0496118	0.904065	-0.0513884	0.907996	0.049769	0.954297	-0.0470828	0.967693	-0.0237727	0.964724	0.718935	0.211701	0.181278	0.68717	0.924148	0.0292095
Q15418	Ribosomal protein S6 kinase alpha-1	RPS6KA1	-0.148036	0.751999	0.434337	0.281728	-0.258302	0.771673	0.0926362	0.952446	-0.0819802	0.882609	0.540672	0.488327	0.40421	0.65766	0.815227	0.358534
Q15424	Scaffold attachment factor B1	SAFB	0.801437	0.485042	0.522195	0.696405	1.49001	0.265171	0.639785	0.826156	-0.784989	0.359435	0.505453	0.647907	-1.71605	0.181288	0.49931	0.58675
Q15428	Splicing factor 3A subunit 2	SF3A2	0.139299	0.905193	-0.165505	0.897226	0.24427	0.882291	-0.168845	0.945464	0.38563	0.606551	-0.759179	0.382635	0.217752	0.850055	-0.826629	0.414986
Q15437	Protein transport protein Sec23B	SEC23B	0.44223	0.279321	0.0609339	0.935588	0.403841	0.467672	0.0851984	0.950274	-0.0617871	0.883027	0.519184	0.0599169	0.212722	0.700943	0.86685	0.0192792
Q15438	Cytohesin-1	CYTH1	-0.261892	0.894052	-0.389138	0.827228	-0.00133371	0.999219	-0.257899	0.967693	NA	NA	NA	NA	NA	NA	NA	NA
Q15459	Splicing factor 3A subunit 1	SF3A1	0.00611536	0.990873	0.0919999	0.860041	0.0224462	0.989576	-0.189914	0.881027	0.693815	0.0257747	0.0294431	0.966684	0.645674	0.257134	0.223663	0.768179
Q15477	Helicase SKI2W	SKIV2L	NA	NA	NA	NA	NA	NA	NA	NA	NA	NA	NA	NA	NA	NA	NA	NA
Q15555	Microtubule-associated protein RP/EB family member 2	MAPRE2	0.0855523	0.952975	0.49735	0.655308	0.14819	0.934059	0.104471	0.967693	-0.544359	0.583901	1.26541	0.297634	-1.19136	0.16071	0.164313	0.841286
Q15582	Transforming growth factor-beta-induced protein ig-h3	TGFBI	1.41933	0.0662134	-1.04236	0.19682	1.50459	0.0845677	-0.371897	0.833034	NA	NA	NA	NA	NA	NA	NA	NA
Q15628	Tumor necrosis factor receptor type 1-associated DEATH domain protein	TRADD	NA	NA	NA	NA	NA	NA	NA	NA	NA	NA	NA	NA	NA	NA	NA	NA
Q15629	Translocating chain-associated membrane protein 1	TRAM1	-0.216205	0.883237	0.225776	0.881297	-0.625829	0.751844	0.203509	0.950406	1.12171	0.108241	0.474792	0.337604	0.93872	0.394812	0.539487	0.472757
Q15631	Translin	TSN	0.0974051	0.949249	0.224741	0.860575	0.354292	0.855483	0.380563	0.869705	0.221321	0.831919	0.465583	0.718703	-0.0556901	0.965047	0.439282	0.608216
Q15637	Splicing factor 1	SF1	-0.376169	0.763978	-0.585274	0.522744	-0.233614	0.900353	-0.390886	0.869357	0.126607	0.887994	-0.162233	0.900688	-0.219414	0.847417	-0.449737	0.643246
Q15642	Cdc42-interacting protein 4	TRIP10	NA	NA	NA	NA	NA	NA	NA	NA	NA	NA	0.2907	0.88606	NA	NA	0.628824	0.428668
Q15691	Microtubule-associated protein RP/EB family member 1	MAPRE1	0.128239	0.838705	0.0943408	0.885803	0.120399	0.91815	-0.0715245	0.965686	-0.496478	0.154069	0.54441	0.337262	-0.224538	0.730737	0.714335	0.230986
Q15717	ELAV-like protein 1	ELAVL1	0.773067	0.530828	0.535991	0.691335	0.596712	0.765807	0.323214	0.928211	-0.421687	0.651113	0.00278063	0.995718	-0.150087	0.909535	0.258181	0.564878
Q15738	Sterol-4-alpha-carboxylate 3-dehydrogenase, decarboxylating	NSDHL	-0.208724	0.838705	-0.653839	0.435359	-0.268901	0.890035	-0.787701	0.667738	0.349376	0.617437	-0.881453	0.322663	0.697655	0.512618	-0.509037	0.501033
Q15758	Neutral amino acid transporter B(0)	SLC1A5	0.0370967	0.97994	1.15538	0.237388	-1.01516	0.490865	0.592387	0.816541	-0.127232	0.884016	-0.694213	0.226366	0.437441	0.687505	-0.867035	0.231165
Q15785	Mitochondrial import receptor subunit TOM34	TOMM34	-0.345654	0.947597	-0.299961	0.955658	-0.482067	0.960484	0.166284	0.990479	NA	NA	NA	NA	NA	NA	NA	NA
Q15833	Syntaxin-binding protein 2	STXBP2	-0.0815506	0.894052	-0.0746254	0.885285	-0.135389	0.87247	-0.0673439	0.952775	-0.278099	0.48087	-0.444485	0.409547	-0.0115626	0.986805	-0.350577	0.620327
Q15836	Vesicle-associated membrane protein 3	VAMP3	0.762387	0.303434	0.237686	0.824236	0.588219	0.601622	-0.237823	0.916676	0.770035	0.302595	0.680508	0.684725	0.987674	0.366	0.900353	0.459271
Q15843	NEDD8	NEDD8	0.246763	0.867219	-0.114008	0.951334	0.224256	0.900353	-0.404955	0.866115	-0.532132	0.507448	0.494078	0.622654	-0.389424	0.753921	0.535333	0.628397
Q15904	V-type proton ATPase subunit S1	ATP6AP1	0.424733	0.846951	0.00218703	0.999057	0.0968801	0.983405	0.218915	0.959935	0.165966	0.905261	-0.330276	0.631339	0.509584	0.729645	0.333342	0.572252
Q15907	Ras-related protein Rab-11B	RAB11B	0.315754	0.386697	0.229179	0.671685	0.29267	0.482812	0.214594	0.825892	0.404922	0.292567	-0.135055	0.905432	0.113447	0.829747	-0.0420207	0.963402
Q15942	Zyxin	ZYX	-0.349815	0.617814	0.109374	0.920705	0.0488019	0.978999	0.39501	0.816541	-0.370726	0.503534	-0.225867	0.84993	-0.331812	0.744238	-0.106203	0.941199
Q16134	Electron transfer flavoprotein-ubiquinone oxidoreductase, mitochondrial	ETFDH	-0.5282	0.763978	-1.13253	0.623037	NA	NA	NA	NA	0.410131	0.705535	-1.27736	0.259784	NA	NA	NA	NA
Q16181	Septin-7	SEPTIN7	-0.255401	0.208745	-0.087889	0.786764	-0.241135	0.546051	-0.13463	0.862338	0.0640026	0.858499	-0.227298	0.713277	0.135351	0.745145	-0.297545	0.449507
Q16186	Proteasomal ubiquitin receptor ADRM1	ADRM1	-0.430196	0.739723	-0.333428	0.832637	-0.0176849	0.993916	-0.0690862	0.981493	-0.349843	0.740206	-0.380898	0.816368	-0.336859	0.80986	-0.169713	0.916671
Q16204	Coiled-coil domain-containing protein 6	CCDC6	-0.701705	0.803436	-1.4723	0.440032	-0.471471	0.934059	-0.872783	0.886339	-0.609576	0.567988	0.105019	0.923458	-1.45514	0.357984	-0.103573	0.910039
Q16401	26S proteasome non-ATPase regulatory subunit 5	PSMD5	-0.129663	0.876557	0.0409728	0.965785	0.00879188	0.993916	0.0697721	0.967693	-0.457568	0.244379	-0.498224	0.340531	0.123981	0.80986	-0.298552	0.43724
Q16512	Serine/threonine-protein kinase N1	PKN1	-0.747456	0.838225	-1.50617	0.568889	0.415924	0.934059	-0.152886	0.978383	0.536501	0.849348	NA	NA	-1.35395	0.54073	NA	NA
Q16531	DNA damage-binding protein 1	DDB1	0.218444	0.833827	0.762285	0.307442	0.224287	0.898045	0.715857	0.649353	-0.982483	0.142878	-0.713984	0.551635	-1.14267	0.293283	-0.722888	0.538718
Q16539	Mitogen-activated protein kinase 14	MAPK14	-0.315466	0.584214	-0.546048	0.188691	-0.195743	0.898045	-0.370794	0.826156	-0.706247	0.232255	0.68106	0.578146	-0.699384	0.380112	0.80438	0.352007
Q16543	Hsp90 co-chaperone Cdc37	CDC37	-1.07151	0.0075928	-0.136986	0.828208	-1.10018	0.0578053	-0.0838588	0.952997	-0.189669	0.685356	-0.376783	0.554405	-0.0680035	0.916847	-0.256638	0.55247
Q16555	Dihydropyrimidinase-related protein 2	DPYSL2	-0.529453	0.184769	-0.220933	0.674269	-0.825721	0.124524	-0.347394	0.69349	-0.551018	0.151512	-0.0838665	0.931962	-0.153759	0.75692	-0.0407069	0.963402
Q16563	Synaptophysin-like protein 1	SYPL1	0.595827	0.775035	0.529604	0.818108	1.27873	0.62244	0.782538	0.877361	-1.09487	0.403191	0.0708316	0.979634	-1.79292	0.364247	-0.871867	0.628397
Q16581	C3a anaphylatoxin chemotactic receptor	C3AR1	0.470097	0.803827	-0.43088	0.846854	0.438186	0.898045	-0.380959	0.945464	-0.51543	0.668528	1.06991	0.357563	-0.622042	0.703753	NA	NA
Q16629	Serine/arginine-rich splicing factor 7	SRSF7	-0.545538	0.645828	-0.930286	0.356536	0.600678	0.3446	0.143999	0.917353	0.529423	0.707337	-1.09497	0.606047	-0.58531	0.580053	-0.48034	0.759888
Q16644	MAP kinase-activated protein kinase 3	MAPKAPK3	-0.526725	0.325008	-0.157132	0.839461	-0.134271	0.900353	-0.0389601	0.978383	-0.583926	0.58073	-0.364013	0.922033	-1.37454	0.339822	NA	NA
Q16658	Fascin	FSCN1	-2.63748	2.28279e-05	-2.47102	0.000523427	-2.63922	0.010398	-2.96683	0.00643724	-0.56954	0.0948967	-1.88598	0.000131794	-0.252638	0.744238	-1.14091	0.0708085
Q16666	Gamma-interferon-inducible protein 16	IFI16	-0.587725	0.338647	-1.19156	0.0289994	-0.527088	0.426707	-1.06138	0.11782	-0.22803	0.740119	-0.955314	0.224735	-0.328281	0.570543	-1.08947	0.0323604
Q16678	Cytochrome P450 1B1	CYP1B1	-1.28258	0.221464	0.693614	0.630682	-0.0140944	0.993916	0.835038	0.850805	0.711355	0.496136	-0.147838	0.929214	0.00655369	0.997846	0.491545	0.630554
Q16698	2,4-dienoyl-CoA reductase, mitochondrial	DECR1	-0.322689	0.336317	0.00813859	0.99177	-0.494376	0.256472	-0.109621	0.928211	0.335038	0.28774	-1.14341	0.0300297	0.245083	0.588889	-1.14624	0.0212971
Q16706	Alpha-mannosidase 2	MAN2A1	NA	NA	NA	NA	NA	NA	NA	NA	-1.22415	0.264434	0.881211	0.541662	-0.342858	0.857715	0.668213	0.507182
Q16718	NADH dehydrogenase [ubiquinone] 1 alpha subcomplex subunit 5	NDUFA5	-0.415594	0.886042	-0.717589	0.712189	-0.948899	0.65037	-1.31225	0.53489	-1.01108	0.609386	-1.98623	0.36905	0.230014	0.874701	NA	NA
Q16719	Kynureninase	KYNU	-1.71262	0.000327215	-0.141892	0.795827	0.0165119	0.993916	0.940906	0.152988	-0.0735646	0.879878	-1.17257	0.0623299	-0.155683	0.843915	0.24869	0.737449
Q16762	Thiosulfate sulfurtransferase	TST	NA	NA	NA	NA	NA	NA	NA	NA	NA	NA	-0.633346	0.798549	NA	NA	NA	NA
Q16775	Hydroxyacylglutathione hydrolase, mitochondrial	HAGH	-1.24873	0.174381	-0.911799	0.382356	-0.988103	0.411499	-0.707584	0.73569	-0.0592789	0.962617	-0.175329	0.862208	-0.434074	0.697972	-0.521318	0.39783
Q16778	Histone H2B type 2-E	H2BC21	3.16661	0.0510818	3.42536	0.0456336	2.58884	0.405098	2.80359	0.495072	-0.094523	0.966274	2.3217	0.0894837	-0.53814	0.834509	1.1286	0.568091
Q16795	NADH dehydrogenase [ubiquinone] 1 alpha subcomplex subunit 9, mitochondrial	NDUFA9	-0.880148	0.126812	-0.854312	0.254481	-1.03501	0.292031	-0.844096	0.535608	0.877631	0.0768999	-0.705768	0.133877	0.72652	0.366053	-0.7834	0.0824607
Q16799	Reticulon-1	RTN1	0.259111	0.836304	0.52033	0.590102	-0.098611	0.960738	0.406688	0.835597	0.689316	0.356571	0.0429742	0.979634	0.339478	0.740631	-0.502695	0.614058
Q16822	Phosphoenolpyruvate carboxykinase [GTP], mitochondrial	PCK2	-0.298227	0.448954	0.312498	0.454996	-0.324667	0.663037	0.260426	0.824186	-0.212769	0.582803	-1.27618	0.00876694	0.0114559	0.986805	-0.953969	0.0528074
Q16827	Receptor-type tyrosine-protein phosphatase O	PTPRO	NA	NA	NA	NA	NA	NA	NA	NA	NA	NA	NA	NA	NA	NA	NA	NA
Q16831	Uridine phosphorylase 1	UPP1	-2.93194	0.000244864	-0.273711	0.726302	-2.20156	0.0371716	0.295704	0.889472	0.158006	0.805541	-2.28339	0.0109037	0.203164	0.869593	-1.88904	0.0584513
Q16836	Hydroxyacyl-coenzyme A dehydrogenase, mitochondrial	HADH	0.825224	0.360158	0.166231	0.902034	0.693307	0.617423	0.0619179	0.979396	0.00443486	0.998469	-0.118656	0.949856	-0.270039	0.847603	-0.388609	0.781877
Q16851	UTP--glucose-1-phosphate uridylyltransferase	UGP2	-0.351521	0.556257	0.641744	0.198475	0.131357	0.895324	0.581235	0.327832	-0.100797	0.871003	-0.22995	0.840855	0.181712	0.761702	0.316338	0.70612
Q16881	Thioredoxin reductase 1, cytoplasmic	TXNRD1	0.322946	0.589591	1.457	0.00428409	-0.252401	0.869114	1.27078	0.146069	-0.832811	0.0927264	0.83035	0.320347	-0.260131	0.782796	1.29576	0.0995374
Q16891	MICOS complex subunit MIC60	IMMT	0.686674	0.0452499	0.40857	0.240013	0.839584	0.0260193	0.234024	0.647699	0.0396509	0.927367	-0.247764	0.751673	-0.145124	0.527542	0.0128506	0.975186
Q27J81	Inverted formin-2	INF2	0.554828	0.242254	0.65832	0.202356	0.661634	0.299495	0.777867	0.405923	0.0145999	0.98477	0.182602	0.840855	-0.203658	0.768956	-0.123262	0.867211
Q29RF7	Sister chromatid cohesion protein PDS5 homolog A	PDS5A	0.836308	0.762254	1.1809	0.650739	0.090012	0.991458	1.20711	0.741091	NA	NA	NA	NA	NA	NA	NA	NA
Q2L6G2	HLA class I histocompatibility antigen B alpha chain	HLA-B	0.0684062	0.97894	-0.182625	0.951232	-0.512261	0.911635	-0.970326	0.854627	-0.763104	0.596546	0.0556281	0.979788	0.0359188	0.989077	0.864606	0.77495
Q2M389	WASH complex subunit 4	WASHC4	-0.0109459	0.994366	-0.677138	0.569857	-0.0696993	0.982713	-0.548072	0.827634	0.588922	0.424461	-0.29228	0.753509	0.678161	0.391149	-0.176681	0.759841
Q2TAA2	Isoamyl acetate-hydrolyzing esterase 1 homolog	IAH1	NA	NA	NA	NA	NA	NA	NA	NA	NA	NA	NA	NA	NA	NA	NA	NA
Q30154	HLA class II histocompatibility antigen, DR beta 5 chain	HLA-DRB5	-1.53179	0.654843	2.16374	0.481442	0.0257629	0.99428	2.74568	0.596279	0.00436753	0.999599	0.201382	0.97825	-0.966211	0.828547	1.50906	0.649878
Q32MZ4	Leucine-rich repeat flightless-interacting protein 1	LRRFIP1	0.123438	0.853084	0.503449	0.260983	0.130632	0.880718	0.774946	0.121512	-0.557331	0.15618	0.0202616	0.979788	-0.32414	0.38284	-0.109629	0.811921
Q32Q12	Nucleoside diphosphate kinase	NME1-NME2	-0.977265	0.0504433	-0.852259	0.12763	-1.75909	0.000331603	-1.3196	0.012061	-0.732922	0.233064	-0.473719	0.724298	-0.312643	0.737439	-0.931826	0.436216
Q3KQU3	MAP7 domain-containing protein 1	MAP7D1	NA	NA	NA	NA	NA	NA	NA	NA	-0.181938	0.776009	0.301132	0.815336	NA	NA	0.311593	0.807276
Q3KQV9	UDP-N-acetylhexosamine pyrophosphorylase-like protein 1	UAP1L1	-0.618739	0.682743	-0.162548	0.952671	-0.0777411	0.982815	0.0439331	0.993404	0.0419164	0.981218	0.532813	0.73396	-0.871829	0.534179	-0.425829	0.78312
Q3KQZ1	Solute carrier family 25 member 35	SLC25A35	NA	NA	NA	NA	NA	NA	NA	NA	NA	NA	-0.596297	0.763558	NA	NA	NA	NA
Q3LXA3	Triokinase/FMN cyclase	TKFC	0.855095	0.0965269	0.420368	0.584252	0.947852	0.244846	0.401597	0.833518	0.171305	0.781647	-0.151904	0.902405	0.117659	0.890482	0.0576036	0.963402
Q3MHD2	Protein LSM12 homolog	LSM12	0.518032	0.545773	0.251952	0.786538	0.675002	0.482812	0.307605	0.872496	-0.282805	0.705718	0.710703	0.629114	-0.333995	0.703753	NA	NA
Q3T906	N-acetylglucosamine-1-phosphotransferase subunits alpha/beta	GNPTAB	NA	NA	NA	NA	NA	NA	NA	NA	NA	NA	NA	NA	NA	NA	NA	NA
Q3YEC7	Rab-like protein 6	RABL6	NA	NA	NA	NA	NA	NA	NA	NA	NA	NA	NA	NA	NA	NA	NA	NA
Q3ZCQ8	Mitochondrial import inner membrane translocase subunit TIM50	TIMM50	0.587927	0.668786	0.00845645	0.99674	0.345843	0.869114	0.148491	0.966068	-0.316904	0.77731	-0.66321	0.609163	-0.0275194	0.984576	0.0907539	0.963402
Q460N5	Protein mono-ADP-ribosyltransferase PARP14	PARP14	-0.570132	0.693631	-1.52014	0.134847	-1.79946	0.0541118	-0.992769	0.508335	0.262052	0.781519	-0.300299	0.658186	0.452382	0.65766	-0.804142	0.205317
Q4G0F5	Vacuolar protein sorting-associated protein 26B	VPS26B	1.11205	0.371294	0.330694	0.85181	0.356846	0.908742	-0.568138	0.887205	-0.586458	0.638057	0.416954	0.858902	0.0888507	0.966735	NA	NA
Q4G0N4	NAD kinase 2, mitochondrial	NADK2	NA	NA	NA	NA	NA	NA	NA	NA	0.38434	0.634735	-0.175983	0.897403	1.23189	0.340434	NA	NA
Q4KMQ2	Anoctamin-6	ANO6	0.0136557	0.994865	-0.664249	0.802057	-0.0660553	0.993916	-0.928598	0.858702	-1.04538	0.594783	-0.258269	0.863105	-1.55972	0.521469	-0.298398	0.85456
Q52LJ0	Protein FAM98B	FAM98B	0.244908	0.884477	-0.0920078	0.964268	0.501927	0.834109	0.0293651	0.993404	0.0943607	0.955357	-0.43856	0.823744	-0.167656	0.925828	NA	NA
Q53EL6	Programmed cell death protein 4	PDCD4	0.46774	0.704761	-0.116991	0.952671	0.62501	0.485509	0.502574	0.87033	NA	NA	NA	NA	NA	NA	NA	NA
Q53EP0	Fibronectin type III domain-containing protein 3B	FNDC3B	NA	NA	NA	NA	NA	NA	NA	NA	NA	NA	-0.146836	0.952045	NA	NA	0.241796	0.928583
Q53EU6	Glycerol-3-phosphate acyltransferase 3	GPAT3	-0.915448	0.236658	-0.314749	0.815075	-0.789324	0.542755	0.0341052	0.993404	0.353275	0.63784	-0.644437	0.364733	0.17019	0.871332	-0.206266	0.849897
Q53FA7	Quinone oxidoreductase PIG3	TP53I3	-0.0210838	0.994366	-0.253335	0.955658	-0.057356	0.993916	-0.33194	0.975718	NA	NA	NA	NA	NA	NA	NA	NA
Q53GQ0	Very-long-chain 3-oxoacyl-CoA reductase	HSD17B12	-0.923395	0.0778581	-0.464809	0.484767	-0.953681	0.147718	-0.445009	0.721133	0.331275	0.512886	-1.42906	0.00911138	0.510087	0.391149	-1.19762	0.0154943
Q53GS9	U4/U6.U5 tri-snRNP-associated protein 2	USP39	-0.896112	0.707356	-0.236036	0.952671	-0.700054	0.870936	-0.101074	0.989256	0.271767	0.895242	0.686193	0.357563	-0.372543	0.889066	NA	NA
Q53H82	Endoribonuclease LACTB2	LACTB2	-0.716719	0.387628	-0.237908	0.83075	-0.288045	0.869114	0.222655	0.868885	0.262253	0.814128	-0.706597	0.643784	-0.274226	0.829747	-0.936554	0.442922
Q53S08	Ras-related protein Rab-6D	RAB6D	NA	NA	NA	NA	NA	NA	NA	NA	1.04967	0.371265	-1.07378	0.267829	NA	NA	NA	NA
Q53T59	HCLS1-binding protein 3	HS1BP3	0.033234	0.97994	-0.231634	0.857484	0.219108	0.915802	-0.160041	0.949025	NA	NA	NA	NA	NA	NA	NA	NA
Q53YP1	HLA class I histocompatibility antigen	HLA-C	0.671381	0.803436	1.45232	0.474902	0.0202391	0.99428	0.272743	0.96118	-0.869787	0.566567	-1.12651	0.630941	0.460436	0.849359	0.0857002	0.977506
Q53Z42	HLA class I antigen	HLA-A	-0.13199	0.926104	0.477674	0.690386	-0.504015	0.818154	-0.427883	0.905189	0.419384	0.723855	0.242685	0.919193	0.573234	0.787852	0.179342	0.957914
Q562E7	WD repeat-containing protein 81	WDR81	0.862743	0.593129	-0.63683	0.595809	0.31612	0.934059	-0.68186	0.869556	NA	NA	NA	NA	NA	NA	NA	NA
Q562R1	Beta-actin-like protein 2	ACTBL2	NA	NA	NA	NA	NA	NA	NA	NA	NA	NA	NA	NA	NA	NA	NA	NA
Q5EP54	HLA class II histocompatibility antigen DP beta chain	HLA-DPB1	1.96549	0.149306	1.98468	0.166656	1.25031	0.205542	1.5354	0.253994	0.726265	0.640083	0.945282	0.741343	0.370673	0.889697	NA	NA
Q5GLZ8	Probable E3 ubiquitin-protein ligase HERC4	HERC4	NA	NA	NA	NA	NA	NA	NA	NA	NA	NA	NA	NA	NA	NA	NA	NA
Q5JPE7	Nodal modulator 2	NOMO2	-0.205189	0.754739	0.38154	0.532965	-0.348714	0.760898	0.266311	0.881027	0.686748	0.0729342	-0.133797	0.884207	0.567967	0.368197	0.0921302	0.917233
Q5JR08	Rho-related GTP-binding protein RhoC (Fragment)	RHOC	-0.409978	0.689645	0.11497	0.941263	-0.698844	0.665982	0.443857	0.889472	-1.06831	0.17552	-1.44568	0.253652	0.137369	0.902899	-0.804783	0.23014
Q5JRA6	Transport and Golgi organization protein 1 homolog	MIA3	0.280211	0.92624	0.527433	0.865918	0.519223	0.928993	0.785668	0.92022	-0.755365	0.570856	0.11349	0.931558	-1.3087	0.506241	-0.24376	0.771726
Q5JRX3	Presequence protease, mitochondrial	PITRM1	0.0558557	0.970425	-0.0905141	0.955658	0.778753	0.619445	0.461747	0.859716	-0.500703	0.441654	-0.718742	0.166085	-1.07164	0.251171	-0.493278	0.473301
Q5JSL3	Dedicator of cytokinesis protein 11	DOCK11	NA	NA	NA	NA	NA	NA	NA	NA	NA	NA	NA	NA	NA	NA	NA	NA
Q5JVZ5	Engulfment and cell motility protein 2	ELMO2	0.485516	0.599383	-0.58269	0.365083	0.681367	0.535912	-0.582289	0.654571	0.40377	0.484042	0.665433	0.360241	0.265536	0.768348	0.227852	0.754972
Q5JWF2	Guanine nucleotide-binding protein G(s) subunit alpha isoforms XLas	GNAS	0.928452	0.000427394	0.703794	0.00612606	1.02169	0.0202149	0.762184	0.174374	-0.0701856	0.819086	0.552671	0.145266	-0.566692	0.287531	0.137318	0.818791
Q5JXI8	Four and a half LIM domains protein 1 (Fragment)	FHL1	NA	NA	NA	NA	NA	NA	NA	NA	-0.900564	0.463959	-0.200852	0.921621	NA	NA	NA	NA
Q5K651	Sterile alpha motif domain-containing protein 9	SAMD9	0.624691	0.654943	0.543794	0.716459	0.106116	0.98426	0.585294	0.889472	-0.00873814	0.995529	0.391755	0.760968	0.274261	0.869593	-0.53117	0.634893
Q5QNW6	Histone H2B type 2-F	H2BC18	3.92889	0.00128091	3.57975	0.00273052	4.10453	0.0314027	3.44208	0.102191	-0.431296	0.758486	3.61413	0.0126063	-1.62473	0.447456	1.43495	0.514801
Q5QPL9	RNA-binding protein Raly (Fragment)	RALY	1.11096	0.325142	0.869474	0.444507	0.98605	0.523308	0.467139	0.869357	-0.588341	0.492984	0.857711	0.408514	-0.791039	0.481826	0.799256	0.350635
Q5RIP0	HLA class I histocompatibility antigen C alpha chain	HLA-C	NA	NA	NA	NA	NA	NA	NA	NA	NA	NA	NA	NA	NA	NA	NA	NA
Q5SP00	HLA class II histocompatibility antigen, DM alpha chain	HLA-DMA	NA	NA	NA	NA	NA	NA	NA	NA	NA	NA	NA	NA	NA	NA	NA	NA
Q5SRD1	Putative mitochondrial import inner membrane translocase subunit Tim23B	TIMM23B	NA	NA	NA	NA	NA	NA	NA	NA	0.200867	0.843259	-0.417201	0.73075	0.412798	0.75692	-0.345087	0.784762
Q5SS57	HLA class I antigen	HLA-B	0.228243	0.883237	0.85856	0.502997	-0.0474821	0.993916	-0.246724	0.956521	-3.43137	0.0253924	NA	NA	-2.8545	0.383238	NA	NA
Q5SSJ5	Heterochromatin protein 1-binding protein 3	HP1BP3	-0.0997737	0.948744	0.192956	0.896002	0.243719	0.904227	0.126384	0.967693	0.274233	0.781519	-0.0258946	0.982501	-0.428245	0.722796	0.107657	0.950775
Q5STX8	Allograft inflammatory factor 1 (Fragment)	AIF1	0.0237756	0.981956	-2.5382	0.000795991	0.24555	0.880718	-2.35936	0.0101327	1.26599	0.125568	0.404323	0.811631	0.717159	0.560384	-0.061354	0.972002
Q5SW79	Centrosomal protein of 170 kDa	CEP170	-0.718794	0.900732	-0.566277	0.925071	NA	NA	NA	NA	-1.79475	0.513323	0.113427	0.966684	NA	NA	0.123113	0.963402
Q5SWX3	Calcium/calmodulin-dependent protein kinase (CaM kinase) II gamma, isoform CRA_n	CAMK2G	-0.159372	0.932352	-0.980681	0.459011	0.186668	0.972192	-0.758694	0.889472	0.083181	0.958681	NA	NA	0.114727	0.965047	NA	NA
Q5SWX8	Protein odr-4 homolog	ODR4	-0.05428	0.981664	-0.761429	0.674269	0.554121	0.870936	-0.322099	0.945464	1.25288	0.201931	-1.34221	0.167722	1.12098	0.444706	NA	NA
Q5SZE1	Ceramide synthase 2 (Fragment)	CERS2	0.0771192	0.985145	1.08857	0.785181	-0.194164	0.989107	0.755086	0.943353	-0.283782	0.879398	0.336453	0.858902	-0.507285	0.837113	-0.00184979	0.999001
Q5T0I0	Gelsolin (Fragment)	GSN	-1.87988	0.19706	-0.161158	0.955658	-2.43256	0.220293	-0.622834	0.880965	1.19373	0.173769	-1.09895	0.294986	1.84763	0.0956521	-1.10043	0.121373
Q5T0R9	Adenylyl cyclase-associated protein 1 (Fragment)	CAP1	-0.208678	0.895803	-0.704283	0.552196	-0.734576	0.617423	-1.0316	0.563684	-0.423201	0.645631	-0.113726	0.931558	0.493632	0.679383	0.117353	0.933334
Q5T1M5	FK506-binding protein 15	FKBP15	0.23087	0.644093	0.0875253	0.875678	0.223732	0.768258	0.0770662	0.945464	-0.174172	0.627727	0.594602	0.25222	-0.264479	0.595613	0.180107	0.76898
Q5T2E6	Armadillo-like helical domain-containing protein 3	ARMH3	NA	NA	NA	NA	NA	NA	NA	NA	NA	NA	NA	NA	NA	NA	NA	NA
Q5T4S7	E3 ubiquitin-protein ligase UBR4	UBR4	-0.21384	0.906073	0.483947	0.753631	-0.0774255	0.991544	0.578704	0.878146	0.952436	0.386033	0.792889	0.741343	1.04953	0.612993	1.14436	0.51459
Q5T4U5	Acyl-Coenzyme A dehydrogenase, C-4 to C-12 straight chain, isoform CRA_a	ACADM	0.563314	0.143648	0.492687	0.262818	0.505476	0.421516	0.438373	0.602181	-0.204521	0.745259	-0.834793	0.310262	-0.134043	0.850814	-0.842956	0.164214
Q5T4U8	Geranylgeranyl transferase type-2 subunit beta	RABGGTB	0.0631159	0.945333	0.0819443	0.942553	-0.318848	0.81221	0.677542	0.724817	-1.15581	0.238974	-0.56486	0.879383	-1.21645	0.403366	NA	NA
Q5T5C7	Serine--tRNA ligase, cytoplasmic	SARS1	0.738685	0.0250115	0.54908	0.112565	0.74568	0.0392134	0.431324	0.422982	-0.460749	0.238974	0.550232	0.402969	-0.342116	0.491241	0.907655	0.0584513
Q5T6V5	Queuosine salvage protein	C9orf64	0.228405	0.918705	-0.0594725	0.987625	0.215625	0.949239	0.152527	0.975718	-0.333406	0.831902	-0.622648	0.735959	-0.351121	0.836572	-0.964195	0.457978
Q5T6W2	Heterogeneous nuclear ribonucleoprotein K (Fragment)	HNRNPK	NA	NA	NA	NA	NA	NA	NA	NA	NA	NA	NA	NA	NA	NA	NA	NA
Q5T8D3	Acyl-CoA-binding domain-containing protein 5	ACBD5	0.112582	0.973062	-0.824905	0.760987	NA	NA	NA	NA	2.0049	0.17686	-0.477808	0.735959	NA	NA	NA	NA
Q5TDH0	Protein DDI1 homolog 2	DDI2	0.0214893	0.975129	1.04205	0.0379728	-0.406819	0.586752	0.904732	0.113247	-1.24576	0.0204714	0.131068	0.923677	-0.289484	0.674245	0.456339	0.560593
Q5TEC6	Histone H3	H3-2	3.11234	0.042238	2.82286	0.0913369	2.45848	0.431362	2.30919	0.596279	1.80109	0.324283	4.13933	0.184247	0.0749455	0.985261	NA	NA
Q5TEJ8	Protein THEMIS2	THEMIS2	0.438832	0.584214	-0.0780345	0.944345	0.205572	0.890658	-0.12488	0.945464	-0.302396	0.63792	0.824492	0.226815	-0.318603	0.729907	0.288163	0.693257
Q5VVC8	60S ribosomal protein L11	RPL11	-0.0585472	0.948744	0.355028	0.544869	-0.246309	0.795714	0.319614	0.767501	-0.381521	0.425369	0.315505	0.647756	-0.488114	0.403366	0.0674594	0.936373
Q5VW32	BRO1 domain-containing protein BROX	BROX	0.781878	0.0211189	-0.282058	0.594539	0.726695	0.047767	-0.268505	0.795426	-0.271116	0.610266	0.321014	0.745628	0.0145409	0.984576	0.482539	0.491432
Q5VWZ2	Lysophospholipase-like protein 1	LYPLAL1	NA	NA	NA	NA	NA	NA	NA	NA	NA	NA	NA	NA	NA	NA	NA	NA
Q5VZ89	DENN domain-containing protein 4C	DENND4C	0.428377	0.584507	0.607398	0.370702	0.534353	0.651324	0.826721	0.546914	-1.33509	0.113265	-0.389678	0.895598	-1.29833	0.301281	-0.434829	0.849897
Q5W0H4	Translationally-controlled tumor protein	TPT1	-0.648466	0.765263	-0.509052	0.818108	-0.69729	0.841968	-0.26468	0.955674	1.21277	0.357891	0.117511	0.925796	1.79827	0.344136	0.0424459	0.981349
Q5W0X3	Peptidylprolyl isomerase	FKBP1A	-1.74532	0.0289635	-1.27302	0.108378	-1.99381	0.0195626	-1.29716	0.121512	-0.23481	0.802383	-1.76939	0.0414352	0.517855	0.685713	-1.21817	0.289109
Q5Y7D1	HLA class II histocompatibility antigen DR beta chain	HLA-DRB1	0.65155	0.838705	2.04408	0.433272	0.257628	0.959086	1.70613	0.687236	NA	NA	NA	NA	NA	NA	NA	NA
Q5Y7D3	HLA class II histocompatibility antigen DQ beta chain	HLA-DQB1	NA	NA	NA	NA	NA	NA	NA	NA	NA	NA	NA	NA	NA	NA	NA	NA
Q5Y7D6	HLA class II histocompatibility antigen DQ beta chain	HLA-DQB1	0.499606	0.77005	1.41533	0.318453	0.635675	0.804942	1.6189	0.478649	0.0519986	0.981223	1.35006	0.579149	-0.98548	0.65766	1.18058	0.531587
Q5Y7H0	HLA class II histocompatibility antigen DQ alpha chain	HLA-DQA1	NA	NA	NA	NA	NA	NA	NA	NA	NA	NA	NA	NA	NA	NA	NA	NA
Q5ZPR3	CD276 antigen	CD276	0.731835	0.689841	-0.338124	0.883977	0.493901	0.842358	0.0318104	0.993404	0.246434	0.819718	0.393449	0.647907	0.606372	0.609626	0.494013	0.543387
Q66K14	TBC1 domain family member 9B	TBC1D9B	0.355015	0.889348	-0.737425	0.713283	NA	NA	NA	NA	NA	NA	NA	NA	NA	NA	NA	NA
Q66K74	Microtubule-associated protein 1S	MAP1S	0.500494	0.532771	0.507532	0.492725	0.462587	0.740769	0.421942	0.816678	-0.259084	0.656466	-0.296152	0.704164	0.040508	0.973553	-0.0782447	0.963402
Q68CZ2	Tensin-3	TNS3	-0.333788	0.521683	0.126707	0.896002	-0.507628	0.534314	0.424023	0.787041	-0.349783	0.551988	-0.205402	0.883299	-0.29681	0.718411	-0.476819	0.491312
Q68DH5	G-protein coupled receptor-associated protein LMBRD2	LMBRD2	NA	NA	NA	NA	NA	NA	NA	NA	NA	NA	NA	NA	NA	NA	NA	NA
Q68DL0	Phosphatidylinositol 4,5-bisphosphate 3-kinase catalytic subunit beta isoform	PIK3CB	NA	NA	NA	NA	NA	NA	NA	NA	NA	NA	NA	NA	NA	NA	NA	NA
Q68EM7	Rho GTPase-activating protein 17	ARHGAP17	-0.119313	0.903356	0.0282532	0.981077	-0.420728	0.541973	-0.0917432	0.952516	0.30006	0.672852	-0.221542	0.84993	0.971333	0.177848	0.259822	0.720021
Q6DD88	Atlastin-3	ATL3	0.183563	0.841983	0.100127	0.920705	0.0891312	0.935407	-0.0131306	0.993404	-0.0116866	0.990429	-0.171023	0.809839	0.0591266	0.923674	-0.0946941	0.866233
Q6FI13	Histone H2A type 2-A	H2AC18	3.8167	0.000430722	3.6814	0.00101084	3.6676	0.0747541	3.27063	0.172991	0.172766	0.910145	4.16332	0.0109037	-1.5865	0.527542	1.14355	0.672392
Q6IBS0	Twinfilin-2	TWF2	0.192759	0.570455	0.0910243	0.785405	0.0854499	0.896599	0.248564	0.647853	-0.741877	0.00393168	0.217819	0.531336	-0.540265	0.0529432	0.19148	0.35805
Q6IC98	GRAM domain-containing protein 4	GRAMD4	NA	NA	NA	NA	NA	NA	NA	NA	NA	NA	NA	NA	NA	NA	NA	NA
Q6JBY9	CapZ-interacting protein	RCSD1	1.73188	0.065361	1.09028	0.323951	1.87196	0.182588	1.59208	0.256787	1.20668	0.181585	1.49525	0.283377	0.70673	0.584988	2.05106	0.136363
Q6NUK1	Calcium-binding mitochondrial carrier protein SCaMC-1	SLC25A24	1.55717	0.000352224	0.47037	0.099376	1.26312	0.0140007	0.138001	0.886339	-0.0389045	0.963182	0.340114	0.760968	0.215893	0.71951	0.450371	0.378861
Q6NUQ4	Transmembrane protein 214	TMEM214	NA	NA	NA	NA	NA	NA	NA	NA	-2.25244	0.142878	-1.43227	0.278249	-1.16205	0.65766	NA	NA
Q6NUT3	Major facilitator superfamily domain-containing protein 12	MFSD12	-1.75585	0.016654	-0.400531	0.764682	-1.91926	0.0989277	0.00203232	0.999717	0.74106	0.407582	-1.70192	0.211701	1.0259	0.478904	-1.14445	0.427766
Q6NVY1	3-hydroxyisobutyryl-CoA hydrolase, mitochondrial	HIBCH	0.455145	0.727811	0.000560447	0.999247	0.255042	0.898045	-0.105223	0.974755	0.546169	0.525153	-0.690356	0.537341	0.858424	0.45591	-0.382267	0.812589
[truncated: 726 more rows]
